# Supplementary material for: OTMODE: an optimal transport theory-based framework for identifying differential features in single-cell multi-omics data
Source: Bioinformatics. 2025 Dec 3;42(1):btaf650. doi: 10.1093/bioinformatics/btaf650 (PMC12766913; doi:10.1093/bioinformatics/btaf650)
Supplement: btaf650_Supplementary_Data [file btaf650_supplementary_data.zip]

Archive with 6 entries (6 files):
- Slide9.png
- Slide8.png
- OTMODE_supp_table.xlsx
- Slide7.png
- OTMODE_Supp_materials.pdf
- Slide10.png
