# Supplementary material for: OTMODE: an optimal transport theory-based framework for identifying differential features in single-cell multi-omics data
Source: Bioinformatics. 2025 Dec 3;42(1):btaf650. doi: 10.1093/bioinformatics/btaf650 (PMC12766913; doi:10.1093/bioinformatics/btaf650)
Supplement: btaf650_Supplementary_Data [file btaf650_supplementary_data.zip › OTMODE_supp_table.xlsx]

## Sheet: Summary
Overview of Supplementary Tables
Supplementary Data 1	Description of simulated datasets for both scRNA-seq and scATAC-seq modalities.
Supplementary Data 2	Overview of 13 differential expression analysis (DEA) methods evaluated in this study, along with the software versions used.
Supplementary Data 3	Differential gene expression results in classical monocytes comparing systemic lupus erythematosus (SLE) patients and healthy controls using the Wilcoxon rank-sum test.
Supplementary Data 4	Differential gene expression results in classical monocytes between SLE patients and healthy controls using the t-test.
Supplementary Data 5	Differential gene expression results in classical monocytes between SLE patients and healthy controls using the OTMODE method.
Supplementary Data 6	KEGG pathway enrichment analysis of upregulated genes identified by the Wilcoxon test, t-test, and OTMODE in classical monocytes.
Supplementary Data 7	KEGG pathways enriched in upregulated genes uniquely detected by OTMODE.
Supplementary Data 8	Significant chromatin accessibility peaks identified by SnapATAC2 between human naïve and memory B cells using pbmc scATAC-seq data.
Supplementary Data 9	Significant chromatin accessibility peaks identified by OTMODE between human naïve and memory B cells using pbmc scATAC-seq data.
Supplementary Data 10	Transcription factor (TF) enrichment analysis results for significant peaks detected by SnapATAC2
Supplementary Data 11	TF enrichment analysis results for significant peaks detected by OTMODE.
Supplementary Data 12	Categorization of enriched TFs detected by SnapATAC2 and OTMODE into known TF families.

## Sheet: SD1
Simulated dataset	Description	Baseline distribution	Number of samples		Number of DEGs		Mean average expression			Sparsity (%)
			Group 0	Group 1	Up-DEGs	Down-DEGs	non-DEGs	Up-DEGs	Down-DEGs
dataset1	Negative binomial distribution (systematic level)	NB	5	5	100	100	5.37	6.72	3.76	43.46
dataset2	Poisson distribution (systematic level)	Poisson	5	5	100	100	716.35	1172.06	458.72	44.68
dataset3	Dual-peak with Negative Binomial distribution, balanced	NB	5	5	100	100	716.62	1025.35	564.75	44.74
dataset4	Dual-peak with Poisson distribution, balanced	Poisson	5	5	100	100	31.89	37.29	28.14	27.68
dataset5	Dual-peak with Negative Binomial distribution with large diversity, unbalanced	NB	4	6	100	100	717.82	1145.44	512.65	45.02
dataset6	Dual-peak with Negative Binomial distribution, unbalanced	NB	4	6	100	100	710.83	1024.15	561.73	45.01
dataset7	Dual-peak with Poisson distribution, unbalanced	Poisson	4	6	100	100	397.072	674.817	284.776	81.41
dataset8	Negative binomial distribution assuming no DEGs, balanced	NB	5	5	0	0	715.51	-	-	44.71
*all simulated datasets are designed by 5000 cells and 2500 genes

## Sheet: SD2
Method	Description	Toolkit	Version	Programming Language	Package Released Year	Category
scanpy T-test	A statistical method used to determine a significant difference between the means of two groups	Scanpy	v1.10.3	Python	2018	statistical testing category
scanpy Wilcoxon	A non-parametric test that compares two paired groups to assess whether their population mean ranks differ.	Scanpy	v1.10.3	Python	2018	statistical testing category
scanpy T-test (Overestimated Variance)	Adjusts for overestimated variance, which can lead to more conservative results.	Scanpy	v1.10.3	Python	2018	statistical testing category
Negative Binomial	A regression model suitable for count data that accounts for overdispersion	SciPy	v1.14.1	Python	2020	regression-based category
Logistic Regression	A statistical model that predicts binary outcomes based on predictor variables.	SciPy	v1.14.1	Python	2020	regression-based category
Poisson Regression	A type of regression analysis used to model data under the assumption of mean equals to variance	SciPy	v1.14.1	Python	2020	regression-based category
Monocle3	A tool for single-cell trajectory analysis	Monocle3	v1.3.7	R	2017	regression-based category
MAST-glm	A statistical method for analysing single-cell RNA-seq data using generalized linear models, focusing on zero-inflated data.	MAST	v1.28.0	R	2015	regression-based category
MAST-bayesglm	A variant using Bayesian generalized linear models for differential expression.	MAST	v1.28.0	R	2015	Bayesian-involved category
DESeq2	A well-known method for DEG detection, which involves pseudobulk data.	DESeq2	v0.5.0	Python	2014	Bayesian-involved category
LRT (Likelihood Ratio Test)	A hypothesis test used to compare the goodness of fit of two models.	SnapATAC2	v2.8.0	Python	2024	model comparison category
EMDomics	A mathematical method for comparing probability distributions, often used for aligning distributions in high-dimensional spaces.	EMDomics	v2.23.0	R	2015	OT-based category
scVI	A deep generative model for single-cell RNA-seq data that accounts for various sources of noise and variability.	scVI-tools	v1.2.0	Python	2022	deep learning-based category
Memento	A novel framework applying method-of-moments estimators are estimating the mean, variability, and gene correlation from scRNA-seq data, and efficient resampling for establishment of statistical significance.	memento-de	v1.1.2	Python	2024	statistical testing category

## Sheet: SD3
Gene Symbol	logfoldchanges	pvals	pvals_fdr_adj	pvals_Bonferroni_adj
EEF1A1	0.598765	0	0	0
RPS3A	0.599653	0	0	0
RPL7	0.474278	0	0	0
RPS8	0.534476	0	0	0
RPS26	0.809238	0	0	0
RPS27A	0.447033	0	0	0
TPT1	0.515619	0	0	0
EIF1	0.45717	0	0	0
RPL10	0.369228	0	0	0
RPS13	0.386868	0	0	0
RPL6	0.50637	0	0	0
MT-CO3	0.44572	0	0	0
RPS6	0.408279	0	0	0
RPL5	0.633767	0	0	0
RPLP1	0.316948	0	0	0
RPL21	0.302274	0	0	0
RPS4X	0.383864	0	0	0
RPL3	0.427481	0	0	0
RPL9	0.411584	0	0	0
RPS23	0.378374	0	0	0
RPS2	0.319474	0	0	0
MT-CYB	0.484843	0	0	0
RPL26	0.290554	0	0	0
CD52	0.764928	0	0	0
MT-CO1	0.308876	0	0	0
RPL4	0.51361	0	0	0
RPL15	0.341046	0	0	0
RPS24	0.285729	0	0	0
RPS14	0.248793	0	0	0
MT-ND3	0.414294	0	0	0
RPS7	0.376109	0	0	0
RPL34	0.25119	0	0	0
EEF2	0.523463	0	0	0
EEF1B2	0.62451	0	0	0
MT-ND4	0.301647	0	0	0
PABPC1	0.412218	0	0	0
MT-ATP6	0.38843	0	0	0
MT-ND1	0.399529	0	0	0
MT-ND2	0.315349	0	0	0
RPL13	0.204738	0	0	0
RPL13A	0.204794	3.31227e-301	4.38644e-297	4.38644e-297
RPL7A	0.350035	4.23121e-291	5.6034e-287	5.6034e-287
MT-CO2	0.234925	6.08878e-285	8.06337e-281	8.06337e-281
RPLP0	0.412581	4.33449e-281	5.74017e-277	5.74017e-277
RPL35A	0.219834	6.32943e-269	8.38206e-265	8.38206e-265
RPL23	0.32197	3.76864e-268	4.99081e-264	4.99081e-264
EIF3L	0.700743	1.71956e-258	2.27722e-254	2.27722e-254
RPL22	0.323194	8.50141e-254	1.12584e-249	1.12584e-249
BTF3	0.359732	1.63731e-253	2.16829e-249	2.16829e-249
GNB2L1	0.297756	1.25516e-252	1.66221e-248	1.66221e-248
RPS15A	0.231805	6.99865e-250	9.26832e-246	9.26832e-246
IL1B	0.794168	5.13384e-244	6.79874e-240	6.79874e-240
RPL27	0.256723	5.36539e-238	7.10538e-234	7.10538e-234
NACA	0.316317	4.0646e-237	5.38275e-233	5.38275e-233
RPL23A	0.242361	5.65178e-234	7.48466e-230	7.48466e-230
RPL10A	0.291399	2.87038e-225	3.80125e-221	3.80125e-221
RPS3	0.230103	1.09389e-223	1.44864e-219	1.44864e-219
RPL30	0.249732	3.74096e-222	4.95416e-218	4.95416e-218
RPL32	0.166327	8.14212e-222	1.07826e-217	1.07826e-217
LTA4H	0.635006	3.80432e-220	5.03806e-216	5.03806e-216
SLC25A6	0.32635	7.62115e-201	1.00927e-196	1.00927e-196
RPS18	0.173259	8.91785e-195	1.18099e-190	1.18099e-190
RPL19	0.202639	7.22257e-190	9.56485e-186	9.56485e-186
RPL18	0.206134	6.04213e-189	8.00159e-185	8.00159e-185
RPLP2	0.189624	1.05499e-187	1.39712e-183	1.39712e-183
RPS16	0.217193	5.64164e-183	7.47122e-179	7.47122e-179
RPL31	0.205434	1.39625e-172	1.84906e-168	1.84906e-168
RPS28	0.150632	7.90476e-171	1.04683e-166	1.04683e-166
CD44	0.391179	1.01846e-169	1.34874e-165	1.34874e-165
ACTG1	0.333903	1.19238e-164	1.57906e-160	1.57906e-160
H3F3A	0.191864	4.77239e-162	6.32008e-158	6.32008e-158
RPS12	0.19323	9.46254e-162	1.25312e-157	1.25312e-157
MT-ND5	0.308312	3.19173e-161	4.22681e-157	4.22681e-157
TMA7	0.334112	9.55346e-161	1.26517e-156	1.26517e-156
RPL27A	0.182891	1.49417e-159	1.97873e-155	1.97873e-155
NAP1L1	0.4639	6.07888e-159	8.05027e-155	8.05027e-155
EIF4B	0.707624	9.48136e-159	1.25562e-154	1.25562e-154
RPL24	0.229504	1.81153e-147	2.39901e-143	2.39901e-143
RPS25	0.182376	5.14641e-144	6.81539e-140	6.81539e-140
RPL39	0.150804	1.49215e-139	1.97605e-135	1.97605e-135
RPL41	0.111769	1.32013e-138	1.74825e-134	1.74825e-134
RPL11	0.129198	1.0063e-136	1.33264e-132	1.33264e-132
RPS20	0.216543	1.03505e-130	1.37071e-126	1.37071e-126
COMMD6	0.335139	3.35796e-130	4.44695e-126	4.44695e-126
RPL14	0.192763	1.37253e-127	1.81764e-123	1.81764e-123
RPSA	0.30873	5.99423e-125	7.93816e-121	7.93816e-121
RPS11	0.19498	1.43858e-124	1.90511e-120	1.90511e-120
HNRNPA1	0.265257	6.26409e-122	8.29553e-118	8.29553e-118
RPS5	0.220977	4.27531e-112	5.66179e-108	5.66179e-108
CYP1B1	0.887286	1.75294e-109	2.32142e-105	2.32142e-105
EIF3E	0.316892	5.37068e-109	7.1124e-105	7.1124e-105
RPL29	0.151429	5.95332e-109	7.88398e-105	7.88398e-105
CCNI	0.31538	7.48875e-102	9.91735e-98	9.91735e-98
ZFP36L1	0.39565	1.40769e-101	1.86421e-97	1.86421e-97
EIF3H	0.360031	7.29883e-100	9.66585e-96	9.66585e-96
HLA-DRA	0.26536	1.82444e-95	2.4161e-91	2.4161e-91
EEF1D	0.179481	7.57273e-95	1.00286e-90	1.00286e-90
RPS27	0.115721	5.79182e-94	7.67011e-90	7.67011e-90
SLC25A5	0.401987	7.22893e-94	9.57327e-90	9.57327e-90
RPL18A	0.109819	1.57352e-93	2.08382e-89	2.08382e-89
AP1S2	0.256836	3.06508e-91	4.05908e-87	4.05908e-87
GLTSCR2	0.326507	3.44087e-91	4.55675e-87	4.55675e-87
TMSB4X	0.0992974	5.74997e-91	7.61469e-87	7.61469e-87
UBA52	0.13039	3.63596e-89	4.8151e-85	4.8151e-85
EIF3F	0.351686	2.60511e-85	3.44995e-81	3.44995e-81
RPL37	0.158679	3.91187e-84	5.18049e-80	5.18049e-80
KRT10	0.662387	1.37505e-83	1.82097e-79	1.82097e-79
GSTP1	0.20343	2.02693e-79	2.68427e-75	2.68427e-75
FTH1	0.15263	6.18e-75	8.18417e-71	8.18417e-71
TOMM7	0.229144	5.12525e-73	6.78737e-69	6.78737e-69
VIM	0.182718	6.69509e-73	8.86631e-69	8.86631e-69
NPM1	0.280121	2.32256e-70	3.07577e-66	3.07577e-66
RBM3	0.273245	8.15062e-69	1.07939e-64	1.07939e-64
PCBP2	0.257508	4.46375e-66	5.91135e-62	5.91135e-62
SEC11A	0.317522	6.16777e-63	8.16798e-59	8.16798e-59
RPL37A	0.125641	1.8353e-61	2.43049e-57	2.43049e-57
TKT	0.198575	5.50495e-59	7.29021e-55	7.29021e-55
MIR24-2	0.3572	1.32813e-56	1.75884e-52	1.75884e-52
HINT1	0.248071	8.87761e-54	1.17566e-49	1.17566e-49
PNRC1	0.206041	2.59429e-53	3.43561e-49	3.43561e-49
HLA-DPB1	0.322837	1.65298e-51	2.18904e-47	2.18904e-47
FAU	0.0993962	1.9875e-51	2.63204e-47	2.63204e-47
GNLY	0.578141	7.28195e-51	9.64349e-47	9.64349e-47
IER3	0.324493	2.28805e-50	3.03006e-46	3.03006e-46
MT-ND4L	0.267008	1.70796e-49	2.26185e-45	2.26185e-45
RPL17	0.188438	3.8398e-49	5.08504e-45	5.08504e-45
SERP1	0.200429	5.07318e-48	6.71842e-44	6.71842e-44
RPS21	0.137855	1.20927e-44	1.60143e-40	1.60143e-40
RPL8	0.0930918	5.77261e-44	7.64466e-40	7.64466e-40
YBX1	0.165352	9.94167e-43	1.31658e-38	1.31658e-38
RGCC	0.465868	1.26645e-40	1.67716e-36	1.67716e-36
CD4	0.457119	2.37015e-40	3.13879e-36	3.13879e-36
FOSB	0.195511	2.4227e-40	3.20838e-36	3.20838e-36
ATP2B1	0.386293	3.47205e-40	4.59804e-36	4.59804e-36
PLAUR	0.298215	1.98117e-39	2.62366e-35	2.62366e-35
COTL1	0.116971	3.41788e-39	4.5263e-35	4.5263e-35
ATP5E	0.0994466	3.45385e-39	4.57393e-35	4.57393e-35
SLC25A3	0.254832	4.41241e-39	5.84335e-35	5.84335e-35
EIF3M	0.245803	3.01568e-38	3.99367e-34	3.99367e-34
CSF3R	0.259561	3.44635e-38	4.564e-34	4.564e-34
RPL38	0.108109	5.04785e-38	6.68487e-34	6.68487e-34
SRSF5	0.194878	1.01368e-37	1.34242e-33	1.34242e-33
OST4	0.178415	1.28056e-37	1.69585e-33	1.69585e-33
HSPA8	0.308346	3.46118e-36	4.58365e-32	4.58365e-32
PABPC4	0.476031	6.42505e-34	8.5087e-30	8.5087e-30
RPL12	0.074749	2.08942e-33	2.76702e-29	2.76702e-29
TMEM176B	0.417928	1.17953e-31	1.56205e-27	1.56205e-27
EIF2S3	0.333576	1.70975e-31	2.26423e-27	2.26423e-27
LSP1	0.192683	2.06568e-31	2.73558e-27	2.73558e-27
RPL36A	0.12892	3.75636e-31	4.97455e-27	4.97455e-27
LST1	0.0921012	4.05422e-30	5.369e-26	5.369e-26
ARL4C	0.651309	4.26019e-29	5.64177e-25	5.64177e-25
NR4A2	0.224157	2.28913e-28	3.03149e-24	3.03149e-24
IDS	0.303806	5.29548e-28	7.0128e-24	7.0128e-24
CPVL	0.243368	2.44011e-27	3.23143e-23	3.23143e-23
MRPL33	0.28862	1.02058e-26	1.35155e-22	1.35155e-22
CTB-61M7.2	0.306149	2.52021e-25	3.33751e-21	3.33751e-21
RAB11FIP1	0.281201	2.9291e-25	3.87901e-21	3.87901e-21
AHNAK	0.195349	1.83512e-24	2.43026e-20	2.43026e-20
SMDT1	0.268386	2.24367e-24	2.9713e-20	2.9713e-20
HLA-DMA	0.219952	4.87256e-24	6.45273e-20	6.45273e-20
LYZ	0.0481685	5.53774e-24	7.33363e-20	7.33363e-20
HLA-DMB	0.300148	2.03916e-23	2.70045e-19	2.70045e-19
COX7C	0.110529	2.64379e-23	3.50117e-19	3.50117e-19
BRK1	0.183249	3.30881e-23	4.38185e-19	4.38185e-19
FBL	0.366032	6.26633e-23	8.29849e-19	8.29849e-19
TMEM176A	0.495739	3.42177e-22	4.53144e-18	4.53144e-18
CEBPD	0.204486	5.91201e-22	7.82928e-18	7.82928e-18
LUCAT1	0.932607	3.81073e-21	5.04655e-17	5.04655e-17
A1BG	0.530949	4.46604e-21	5.91438e-17	5.91438e-17
UXT	0.223512	6.08275e-21	8.05539e-17	8.05539e-17
GPR183	0.337144	9.6353e-21	1.276e-16	1.276e-16
SORL1	0.412974	9.72328e-21	1.28765e-16	1.28765e-16
AMICA1	0.200365	1.24036e-20	1.64262e-16	1.64262e-16
TOMM20	0.266473	1.53718e-20	2.03569e-16	2.03569e-16
PPP1R15A	0.13992	5.51593e-20	7.30475e-16	7.30475e-16
HADHA	0.309047	3.74442e-19	4.95873e-15	4.95873e-15
C5AR1	0.266939	5.84344e-19	7.73847e-15	7.73847e-15
CD74	0.103263	6.14493e-19	8.13773e-15	8.13773e-15
COX4I1	0.0764449	1.17944e-18	1.56194e-14	1.56194e-14
CRTAP	0.272841	2.90301e-18	3.84446e-14	3.84446e-14
MYADM	0.188687	3.84343e-18	5.08985e-14	5.08985e-14
OGFRL1	0.274521	5.07928e-18	6.72649e-14	6.72649e-14
CD48	0.1419	5.72192e-18	7.57754e-14	7.57754e-14
LDHB	0.267564	5.87156e-18	7.77571e-14	7.77571e-14
PTPRE	0.198029	6.1084e-18	8.08935e-14	8.08935e-14
TTC3	0.511196	6.54452e-18	8.6669e-14	8.6669e-14
QARS	0.451289	7.30151e-18	9.66939e-14	9.66939e-14
FOSL2	0.302818	7.5967e-18	1.00603e-13	1.00603e-13
TUBA1A	0.184869	7.85248e-18	1.0399e-13	1.0399e-13
WASF2	0.313627	9.0643e-18	1.20039e-13	1.20039e-13
APEX1	0.451614	1.4092e-17	1.8662e-13	1.8662e-13
CANX	0.239951	2.25415e-17	2.98517e-13	2.98517e-13
ATP5A1	0.23897	3.68845e-17	4.88461e-13	4.88461e-13
POLR2L	0.119263	3.73755e-17	4.94964e-13	4.94964e-13
HLA-DRB1	0.117215	6.90654e-17	9.14634e-13	9.14634e-13
EIF3D	0.263979	7.23435e-17	9.58044e-13	9.58044e-13
SRSF9	0.210157	1.73953e-16	2.30366e-12	2.30366e-12
CMTM6	0.177955	2.39746e-16	3.17495e-12	3.17495e-12
CCT8	0.266794	3.23249e-16	4.28079e-12	4.28079e-12
PTGS2	0.681419	6.45932e-16	8.55408e-12	8.55408e-12
HLA-DPA1	0.177358	1.49765e-15	1.98333e-11	1.98333e-11
HMGN3	0.202053	1.59941e-15	2.1181e-11	2.1181e-11
TIPARP	0.491056	1.68228e-15	2.22784e-11	2.22784e-11
BTG2	0.181804	1.91483e-15	2.53582e-11	2.53582e-11
H2AFZ	0.159368	3.19516e-15	4.23134e-11	4.23134e-11
EIF4G2	0.164006	8.09091e-15	1.07148e-10	1.07148e-10
SNHG8	0.228203	1.12024e-14	1.48354e-10	1.48354e-10
MKKS	0.585754	1.39396e-14	1.84602e-10	1.84602e-10
UQCRB	0.0738939	2.51225e-14	3.32697e-10	3.32697e-10
ATP5L	0.0653123	2.9085e-14	3.85173e-10	3.85173e-10
MINOS1	0.166142	2.96051e-14	3.9206e-10	3.9206e-10
YPEL3	0.327233	4.24119e-14	5.61661e-10	5.61661e-10
MS4A7	0.21877	8.15315e-14	1.07972e-09	1.07972e-09
CYP27A1	0.658239	1.0632e-13	1.40799e-09	1.40799e-09
RBMX	0.227085	1.62409e-13	2.15078e-09	2.15078e-09
C19orf43	0.121201	2.83351e-13	3.75241e-09	3.75241e-09
CMTM3	0.326215	3.42196e-13	4.5317e-09	4.5317e-09
RAB32	0.259965	3.73472e-13	4.94588e-09	4.94588e-09
DDX3X	0.180417	4.00869e-13	5.3087e-09	5.3087e-09
CSDE1	0.180561	5.77615e-13	7.64936e-09	7.64936e-09
SLC2A3	0.198673	7.5819e-13	1.00407e-08	1.00407e-08
ST13	0.224833	7.98738e-13	1.05777e-08	1.05777e-08
JUND	0.102077	9.17887e-13	1.21556e-08	1.21556e-08
MYEOV2	0.181721	1.12222e-12	1.48616e-08	1.48616e-08
XIST	0.158837	1.33867e-12	1.7728e-08	1.7728e-08
ALDH1A1	0.428852	1.46657e-12	1.94218e-08	1.94218e-08
POLR1D	0.18119	1.52711e-12	2.02235e-08	2.02235e-08
CHCHD2	0.100427	2.52636e-12	3.34565e-08	3.34565e-08
TREM1	0.207584	2.71616e-12	3.59701e-08	3.59701e-08
TMEM256	0.249674	3.24463e-12	4.29686e-08	4.29686e-08
ITGAE	0.437808	4.71493e-12	6.24398e-08	6.24398e-08
EVI2B	0.0941052	6.53133e-12	8.64944e-08	8.64944e-08
SNRPE	0.184126	7.8815e-12	1.04375e-07	1.04375e-07
CHP1	0.204641	1.1711e-11	1.55089e-07	1.55089e-07
TAGLN2	0.119772	1.22375e-11	1.62061e-07	1.62061e-07
ZFAS1	0.102697	1.39554e-11	1.84811e-07	1.84811e-07
MTRNR2L1	0.810401	1.43755e-11	1.90375e-07	1.90375e-07
BASP1	0.498196	1.49784e-11	1.98359e-07	1.98359e-07
KIF22	0.523231	1.52199e-11	2.01557e-07	2.01557e-07
CAST	0.156956	1.89103e-11	2.50429e-07	2.50429e-07
LMNA	0.361164	2.76001e-11	3.65508e-07	3.65508e-07
FCAR	0.539794	3.4757e-11	4.60286e-07	4.60286e-07
RPS29	0.0465874	3.68208e-11	4.87618e-07	4.87618e-07
HNRNPA0	0.183284	4.49136e-11	5.94791e-07	5.94791e-07
PTP4A2	0.127579	5.28086e-11	6.99344e-07	6.99344e-07
TPPP3	0.551407	6.31263e-11	8.35982e-07	8.35982e-07
TGFBI	0.184625	9.20226e-11	1.21866e-06	1.21866e-06
DSTN	0.322354	1.2387e-10	1.6404e-06	1.6404e-06
CD83	0.14825	1.33103e-10	1.76268e-06	1.76268e-06
GABARAPL1	0.196971	2.00214e-10	2.65143e-06	2.65143e-06
KLRB1	0.822126	2.26566e-10	3.00041e-06	3.00041e-06
MBNL1	0.151216	3.17593e-10	4.20588e-06	4.20588e-06
CLEC7A	0.100081	4.36046e-10	5.77456e-06	5.77456e-06
DDX46	0.248696	8.6403e-10	1.14423e-05	1.14423e-05
ZNF467	0.287125	8.67767e-10	1.14918e-05	1.14918e-05
BTG1	0.0760196	1.00312e-09	1.32843e-05	1.32843e-05
RPL36AL	0.0769064	1.46291e-09	1.93733e-05	1.93733e-05
OSM	0.323978	1.47734e-09	1.95645e-05	1.95645e-05
ATP5G2	0.0557515	1.55545e-09	2.05989e-05	2.05989e-05
CCNY	0.272362	1.57174e-09	2.08146e-05	2.08146e-05
TUFM	0.189991	1.61091e-09	2.13333e-05	2.13333e-05
ANP32B	0.151795	2.41911e-09	3.20363e-05	3.20363e-05
MRPS6	0.318156	4.30366e-09	5.69933e-05	5.69933e-05
ZDHHC1	0.547938	4.39216e-09	5.81654e-05	5.81654e-05
HSP90AB1	0.165424	4.86167e-09	6.43831e-05	6.43831e-05
SIK1	0.278705	5.5397e-09	7.33623e-05	7.33623e-05
RAE1	0.527974	9.49288e-09	0.000125714	0.000125714
RSL24D1	0.130466	1.08306e-08	0.000143429	0.000143429
CD37	0.0725818	1.25858e-08	0.000166673	0.000166673
IMPDH2	0.531152	1.59099e-08	0.000210694	0.000210694
C17orf89	0.303863	1.63738e-08	0.000216838	0.000216838
ZNF331	0.477876	1.66192e-08	0.000220089	0.000220089
CCT6A	0.278856	1.84632e-08	0.000244508	0.000244508
RPS10	0.055352	1.87598e-08	0.000248436	0.000248436
MZT2B	0.168889	1.92459e-08	0.000254873	0.000254873
LITAF	0.164809	2.12884e-08	0.000281922	0.000281922
PTGER4	0.377897	2.34484e-08	0.000310527	0.000310527
CIRBP	0.0996016	2.70508e-08	0.000358233	0.000358233
OAZ2	0.212193	3.24041e-08	0.000429127	0.000429127
RSL1D1	0.163053	3.36244e-08	0.000445288	0.000445288
OSBPL8	0.253317	3.77596e-08	0.000500051	0.000500051
CKLF	0.126038	3.83579e-08	0.000507973	0.000507973
GNAS	0.160711	3.87571e-08	0.000513261	0.000513261
PFDN5	0.0336183	4.69319e-08	0.000621519	0.000621519
ALDH2	0.184513	5.66949e-08	0.00075081	0.00075081
PPIF	0.312162	5.87168e-08	0.000777586	0.000777586
PARK7	0.146215	7.85377e-08	0.00104007	0.00104007
SPN	0.325313	9.94662e-08	0.00131723	0.00131723
POLE4	0.144032	1.28936e-07	0.0017075	0.0017075
PID1	0.424074	1.42017e-07	0.00188073	0.00188073
FAM200B	0.213474	1.56543e-07	0.00207309	0.00207309
YBX3	0.139495	1.61232e-07	0.00213519	0.00213519
POU2F2	0.208443	2.13724e-07	0.00283035	0.00283035
G0S2	0.120391	2.49116e-07	0.00329904	0.00329904
NUP214	0.120017	3.31484e-07	0.00438985	0.00438985
LGALS3	0.0990341	3.40701e-07	0.00451191	0.00451191
STXBP2	0.0804694	3.68662e-07	0.00488219	0.00488219
ARL6IP4	0.0867865	3.75671e-07	0.00497501	0.00497501
C6orf48	0.159548	4.12129e-07	0.00545783	0.00545783
KLF4	0.0763359	4.32144e-07	0.00572289	0.00572289
EIF3A	0.18407	4.70688e-07	0.00623332	0.00623332
ARPC2	0.0514268	4.83047e-07	0.00639699	0.00639699
TRAPPC6A	0.274898	4.96127e-07	0.00657021	0.00657021
CD93	0.207074	5.63045e-07	0.0074564	0.0074564
APRT	0.0907163	5.6542e-07	0.00748785	0.00748785
SGK1	0.115618	5.95323e-07	0.00788386	0.00788386
CLEC4A	0.136895	6.18161e-07	0.00818631	0.00818631
ERGIC3	0.158205	6.2005e-07	0.00821132	0.00821132
ISCU	0.212006	8.08702e-07	0.0107096	0.0107096
AL592183.1	0.349069	8.82062e-07	0.0116811	0.0116811
ZNF106	0.228638	1.16845e-06	0.0154737	0.0154737
IGBP1	0.212582	1.67538e-06	0.022187	0.022187
HLA-DQA1	0.319975	1.96506e-06	0.0260233	0.0260233
C16orf54	0.235133	2.67237e-06	0.0353902	0.0353902
PPM1F	0.37677	3.34114e-06	0.0442467	0.0442467
NDUFB5	-0.107739	3.73714e-06	0.0494909	0.0494909
HIGD1A	-0.192087	3.64296e-06	0.0482437	0.0482437
PKN1	-0.194298	3.59497e-06	0.0476082	0.0476082
KIAA0319L	-0.406363	3.53775e-06	0.0468504	0.0468504
TAOK3	-0.144363	3.51385e-06	0.046534	0.046534
EXOC3L1	-1.45175	3.39494e-06	0.0449591	0.0449591
ATPIF1	-0.124315	3.19194e-06	0.0422709	0.0422709
ZFAND6	-0.15249	3.13632e-06	0.0415343	0.0415343
RAB18	-0.181073	3.08004e-06	0.0407889	0.0407889
CBWD2	-0.49553	3.00621e-06	0.0398113	0.0398113
VAPA	-0.0909337	2.93671e-06	0.0388908	0.0388908
GNB1	-0.130442	2.90336e-06	0.0384491	0.0384491
PUM1	-0.282356	2.88867e-06	0.0382547	0.0382547
HIF1A	-0.145238	2.87622e-06	0.0380898	0.0380898
RP11-345J4.5	-0.217257	2.84792e-06	0.037715	0.037715
UBE2E1	-0.186276	2.75512e-06	0.0364861	0.0364861
SH3TC1	-0.507991	2.66672e-06	0.0353154	0.0353154
CXCL10	-2.37488	2.66628e-06	0.0353096	0.0353096
RAD21	-0.199352	2.4976e-06	0.0330757	0.0330757
STXBP3	-0.21886	2.4005e-06	0.0317898	0.0317898
PSMB2	-0.14996	2.37876e-06	0.031502	0.031502
HERC6	-1.6177	2.35265e-06	0.0311562	0.0311562
IL10RB	-0.174406	2.22073e-06	0.0294092	0.0294092
UBP1	-0.372403	2.16541e-06	0.0286765	0.0286765
TCF4	-0.756283	2.1626e-06	0.0286393	0.0286393
DEFB1	-2.87452	2.04951e-06	0.0271417	0.0271417
REL	-0.147342	2.02044e-06	0.0267566	0.0267566
ANKRD28	-0.141288	2.01183e-06	0.0266427	0.0266427
SPG11	-0.333049	2.0009e-06	0.0264979	0.0264979
PRDX1	-0.116732	1.95389e-06	0.0258753	0.0258753
APOL3	-0.341164	1.90348e-06	0.0252078	0.0252078
ARID4B	-0.197412	1.89899e-06	0.0251483	0.0251483
LILRA6	-0.33374	1.88282e-06	0.0249342	0.0249342
DNAJC7	-0.137043	1.8523e-06	0.02453	0.02453
RBM39	-0.0896187	1.8159e-06	0.024048	0.024048
ITGB7	-0.570211	1.77878e-06	0.0235563	0.0235563
RAB5A	-0.322819	1.77687e-06	0.0235311	0.0235311
NDUFV3	-0.182228	1.70847e-06	0.0226253	0.0226253
CCNDBP1	-0.176808	1.67196e-06	0.0221418	0.0221418
RPS9	-0.0277966	1.67084e-06	0.0221269	0.0221269
HCAR3	-0.254993	1.66614e-06	0.0220647	0.0220647
PSMG2	-0.140511	1.64557e-06	0.0217923	0.0217923
ARHGAP27	-0.277559	1.62656e-06	0.0215405	0.0215405
FGD2	-0.28955	1.62147e-06	0.0214731	0.0214731
CCDC109B	-0.113058	1.58718e-06	0.021019	0.021019
DDAH2	-0.340021	1.58013e-06	0.0209256	0.0209256
ATP5D	-0.0799179	1.57976e-06	0.0209208	0.0209208
RAD23B	-0.169836	1.49274e-06	0.0197684	0.0197684
TRABD	-0.180879	1.44023e-06	0.019073	0.019073
GPBP1	-0.146445	1.38793e-06	0.0183804	0.0183804
RPS27L	-0.118082	1.35656e-06	0.0179649	0.0179649
MED28	-0.160221	1.34798e-06	0.0178513	0.0178513
PEPD	-0.238615	1.29752e-06	0.017183	0.017183
UBXN1	-0.0975766	1.29588e-06	0.0171613	0.0171613
COX6A1P2	-0.257552	1.2942e-06	0.017139	0.017139
FAM192A	-0.28132	1.26918e-06	0.0168077	0.0168077
SLC27A3	-0.316027	1.21332e-06	0.016068	0.016068
C1orf85	-0.42607	1.17896e-06	0.015613	0.015613
IDH3G	-0.142874	1.13463e-06	0.0150259	0.0150259
CITED2	-0.186761	1.1338e-06	0.0150149	0.0150149
TBCB	-0.183888	1.03206e-06	0.0136676	0.0136676
BAG1	-0.169397	1.01852e-06	0.0134883	0.0134883
RIPK2	-0.192371	9.72584e-07	0.0128799	0.0128799
PTK2B	-0.213222	9.68399e-07	0.0128245	0.0128245
TXNDC9	-0.49085	9.44741e-07	0.0125112	0.0125112
RAB8B	-0.233238	9.06305e-07	0.0120022	0.0120022
HIST1H1C	-0.749718	9.00129e-07	0.0119204	0.0119204
UBE2B	-0.110715	8.93393e-07	0.0118312	0.0118312
PPM1B	-0.31889	8.84961e-07	0.0117195	0.0117195
RIN2	-0.400302	8.67974e-07	0.0114946	0.0114946
TSPO	-0.0628501	8.33635e-07	0.0110398	0.0110398
MRPL47	-0.243793	8.20837e-07	0.0108703	0.0108703
MFSD1	-0.120685	8.14577e-07	0.0107874	0.0107874
MYOF	-0.723455	7.84325e-07	0.0103868	0.0103868
GIMAP5	-0.703001	7.69314e-07	0.010188	0.010188
TNFRSF1A	-0.182876	7.23772e-07	0.00958491	0.00958491
DYNC1I2	-0.16891	7.17265e-07	0.00949874	0.00949874
MLX	-0.317566	6.77954e-07	0.00897815	0.00897815
ITPK1	-0.291241	6.75219e-07	0.00894192	0.00894192
SHFM1	-0.12093	6.6671e-07	0.00882924	0.00882924
FAS	-0.725918	6.65678e-07	0.00881557	0.00881557
FABP5	-0.361373	6.47653e-07	0.00857687	0.00857687
GUK1	-0.0918968	6.42094e-07	0.00850325	0.00850325
ARF1	-0.101803	6.38152e-07	0.00845104	0.00845104
SRSF2	-0.104162	6.28189e-07	0.00831911	0.00831911
C9orf89	-0.17226	6.22974e-07	0.00825005	0.00825005
C20orf24	-0.105918	5.87435e-07	0.0077794	0.0077794
SPCS1	-0.101476	5.85052e-07	0.00774784	0.00774784
AURKAIP1	-0.113346	5.74473e-07	0.00760775	0.00760775
ASAH1	-0.085566	5.6645e-07	0.0075015	0.0075015
SMIM14	-0.214012	5.49476e-07	0.00727671	0.00727671
PSMA1	-0.104924	5.39341e-07	0.00714249	0.00714249
ACAA1	-0.219296	5.33881e-07	0.00707018	0.00707018
LILRB1	-0.286586	5.14861e-07	0.00681831	0.00681831
MZB1	-1.70873	5.14382e-07	0.00681197	0.00681197
SFT2D1	-0.129731	4.87806e-07	0.00646002	0.00646002
RIT1	-0.256489	4.81679e-07	0.00637888	0.00637888
FBXO7	-0.220837	4.78841e-07	0.00634128	0.00634128
TNFRSF14	-0.187703	4.70614e-07	0.00623234	0.00623234
RNF149	-0.122605	4.57503e-07	0.00605871	0.00605871
ZNF593	-0.255508	4.52628e-07	0.00599415	0.00599415
UBE2N	-0.211454	4.42397e-07	0.00585867	0.00585867
RRBP1	-0.354316	3.95781e-07	0.00524133	0.00524133
EMP1	-0.587523	3.94953e-07	0.00523036	0.00523036
TOB1	-0.195957	3.93288e-07	0.00520832	0.00520832
EWSR1	-0.18066	3.88524e-07	0.00514522	0.00514522
SRP19	-0.230002	3.86208e-07	0.00511456	0.00511456
PPP2R2A	-0.372908	3.79899e-07	0.00503101	0.00503101
ZC3H15	-0.138769	3.73169e-07	0.00494188	0.00494188
TPP1	-0.107323	3.61259e-07	0.00478416	0.00478416
LACTB	-0.169638	3.52147e-07	0.00466349	0.00466349
NQO2	-0.291344	3.50508e-07	0.00464178	0.00464178
ANKRD13D	-0.257941	3.491e-07	0.00462313	0.00462313
FAM49B	-0.101219	3.24962e-07	0.00430348	0.00430348
KDELR2	-0.148576	3.16804e-07	0.00419544	0.00419544
HMOX1	-0.220704	3.12036e-07	0.00413229	0.00413229
NDUFB3	-0.14434	2.8242e-07	0.00374008	0.00374008
FLI1	-0.201021	2.79815e-07	0.0037056	0.0037056
PSMD4	-0.150625	2.77494e-07	0.00367486	0.00367486
TMCO1	-0.173254	2.73571e-07	0.0036229	0.0036229
SLU7	-0.338311	2.64285e-07	0.00349993	0.00349993
SLC20A1	-0.33601	2.60899e-07	0.00345509	0.00345509
TRIM5	-1.16169	2.59969e-07	0.00344277	0.00344277
ITGAM	-0.130957	2.52587e-07	0.00334501	0.00334501
SDHB	-0.165289	2.48803e-07	0.0032949	0.0032949
UBXN4	-0.188677	2.48368e-07	0.00328914	0.00328914
MGEA5	-0.199598	2.48082e-07	0.00328535	0.00328535
TXNL1	-0.184865	2.4765e-07	0.00327963	0.00327963
RNF114	-0.200004	2.33954e-07	0.00309825	0.00309825
TOM1	-0.21366	2.30528e-07	0.00305288	0.00305288
PPIG	-0.156438	2.24843e-07	0.0029776	0.0029776
COX8A	-0.0751987	2.17698e-07	0.00288298	0.00288298
AZI2	-0.199535	2.16259e-07	0.00286392	0.00286392
FLT3	-1.90494	2.12983e-07	0.00282054	0.00282054
NDUFB10	-0.109249	2.10147e-07	0.00278298	0.00278298
CD2AP	-0.957411	2.05592e-07	0.00272266	0.00272266
PSMC6	-0.247102	1.96869e-07	0.00260713	0.00260713
LYST	-0.113183	1.92039e-07	0.00254317	0.00254317
RAB14	-0.33998	1.85469e-07	0.00245617	0.00245617
C16orf87	-0.460315	1.84572e-07	0.00244429	0.00244429
TMED9	-0.203232	1.71235e-07	0.00226767	0.00226767
HSBP1	-0.108782	1.70915e-07	0.00226342	0.00226342
EAPP	-0.246042	1.58123e-07	0.00209402	0.00209402
REEP4	-0.4809	1.57904e-07	0.00209112	0.00209112
NDUFA7-1	-0.296222	1.47468e-07	0.00195292	0.00195292
ST3GAL5	-0.43549	1.4452e-07	0.00191387	0.00191387
YIPF4	-0.295375	1.44178e-07	0.00190934	0.00190934
CD97	-0.132367	1.43228e-07	0.00189677	0.00189677
MIR4435-1HG	-0.233344	1.40648e-07	0.0018626	0.0018626
DHX58	-1.59942	1.3262e-07	0.00175629	0.00175629
KIAA1033	-0.24924	1.19238e-07	0.00157906	0.00157906
RENBP	-0.321886	1.15258e-07	0.00152636	0.00152636
MIIP	-0.33293	1.15229e-07	0.00152598	0.00152598
LAMP1	-0.156713	1.13865e-07	0.00150791	0.00150791
RALB	-0.244793	1.11238e-07	0.00147313	0.00147313
TPMT	-0.331627	1.06314e-07	0.00140791	0.00140791
GGNBP2	-0.179281	1.06052e-07	0.00140445	0.00140445
HSP90AA1	-0.0979077	1.02547e-07	0.00135803	0.00135803
SSSCA1	-0.306211	9.8196e-08	0.00130041	0.00130041
LPAR6	-0.299341	9.45211e-08	0.00125174	0.00125174
SRA1	-0.197547	8.90351e-08	0.00117909	0.00117909
STX7	-0.213235	8.29728e-08	0.00109881	0.00109881
SHKBP1	-0.143212	8.00019e-08	0.00105947	0.00105947
SNHG15	-0.222264	7.67098e-08	0.00101587	0.00101587
ERICH1	-0.202525	7.5469e-08	0.000999436	0.000999436
NAPRT1	-0.188309	6.65733e-08	0.000881631	0.000881631
HN1	-0.166238	6.58803e-08	0.000872453	0.000872453
C3orf38	-0.629362	6.28588e-08	0.000832439	0.000832439
C17orf62	-0.240315	6.25364e-08	0.000828169	0.000828169
ANXA11	-0.14729	5.95277e-08	0.000788326	0.000788326
PATL1	-0.462566	5.64718e-08	0.000747856	0.000747856
ADAM17	-0.157796	5.56757e-08	0.000737313	0.000737313
UQCRC1	-0.149392	5.3615e-08	0.000710023	0.000710023
MAPRE1	-0.190112	5.15453e-08	0.000682614	0.000682614
CHIC2	-0.352243	4.89794e-08	0.000648635	0.000648635
NDUFA6	-0.16347	4.75832e-08	0.000630144	0.000630144
CAP1	-0.0987503	4.65916e-08	0.000617013	0.000617013
GM2A	-0.314548	4.05398e-08	0.000536868	0.000536868
RAP1A	-0.112385	4.00015e-08	0.00052974	0.00052974
SULT1A1	-0.208107	3.99048e-08	0.00052846	0.00052846
BSG	-0.124964	3.89558e-08	0.000515892	0.000515892
RFXANK	-0.369056	3.72082e-08	0.000492748	0.000492748
C15orf48	-0.719098	3.4804e-08	0.000460909	0.000460909
VRK2	-0.603219	3.22268e-08	0.000426779	0.000426779
MT1F	-0.602283	3.1883e-08	0.000422227	0.000422227
NSL1	-0.444654	2.96685e-08	0.0003929	0.0003929
FLOT1	-0.219207	2.68497e-08	0.000355571	0.000355571
EPB41L3	-0.406197	2.54459e-08	0.00033698	0.00033698
PSMC2	-0.448132	2.42054e-08	0.000320552	0.000320552
C12orf44	-0.356786	2.29269e-08	0.000303622	0.000303622
FOXN2	-0.406477	2.18214e-08	0.00028898	0.00028898
CNP	-0.723013	2.09321e-08	0.000277203	0.000277203
TOLLIP	-0.314987	2.04127e-08	0.000270325	0.000270325
PHACTR2	-0.39131	2.02042e-08	0.000267564	0.000267564
CD69	-0.182026	2.0035e-08	0.000265324	0.000265324
SASH3	-0.232173	1.90264e-08	0.000251966	0.000251966
LILRB3	-0.301953	1.8985e-08	0.000251418	0.000251418
SSH2	-0.21838	1.85815e-08	0.000246075	0.000246075
RHBDF2	-0.470212	1.79829e-08	0.000238147	0.000238147
CCDC28A	-0.44299	1.78689e-08	0.000236638	0.000236638
C5orf56	-0.61821	1.78094e-08	0.00023585	0.00023585
TMED10	-0.153194	1.60556e-08	0.000212624	0.000212624
TAP2-1	-0.5263	1.58563e-08	0.000209985	0.000209985
CD47	-0.179361	1.44551e-08	0.000191429	0.000191429
SRI	-0.195154	1.43063e-08	0.000189458	0.000189458
CEACAM4	-0.593679	1.35771e-08	0.000179801	0.000179801
PPP1R15B	-0.177599	1.33496e-08	0.000176789	0.000176789
SDF4	-0.229939	1.22608e-08	0.000162369	0.000162369
GPCPD1	-0.149097	1.19071e-08	0.000157685	0.000157685
SF3B14	-0.123438	1.18458e-08	0.000156874	0.000156874
IRF5	-0.371031	1.18382e-08	0.000156773	0.000156773
PDK4	-0.972678	1.17491e-08	0.000155593	0.000155593
MTX1	-0.31385	1.16061e-08	0.0001537	0.0001537
P2RX4	-0.563158	1.15576e-08	0.000153058	0.000153058
GNB2	-0.13387	1.11435e-08	0.000147573	0.000147573
JARID2	-0.234465	1.11194e-08	0.000147255	0.000147255
GK	-0.548075	1.07374e-08	0.000142195	0.000142195
PCGF5	-0.217588	1.05775e-08	0.000140077	0.000140077
LIMS1	-0.182098	1.03119e-08	0.000136561	0.000136561
CYTH4	-0.292968	1.02445e-08	0.000135668	0.000135668
NDUFS3	-0.250545	9.75131e-09	0.000129137	0.000129137
FBXL5	-0.142083	9.71838e-09	0.000128701	0.000128701
TRIM25	-0.539472	9.23345e-09	0.000122279	0.000122279
SLC1A3	-2.64537	9.01178e-09	0.000119343	0.000119343
PARVG	-0.18569	8.99348e-09	0.000119101	0.000119101
DOK2	-0.175127	8.72543e-09	0.000115551	0.000115551
PLA2G16	-0.387585	8.70239e-09	0.000115246	0.000115246
ZNFX1	-0.616693	8.64026e-09	0.000114423	0.000114423
C11orf58	-0.14372	8.53473e-09	0.000113025	0.000113025
DEK	-0.150169	8.0319e-09	0.000106366	0.000106366
MSRB1	-0.194365	7.24781e-09	9.59828e-05	9.59828e-05
CCL2	-1.84165	6.88907e-09	9.12319e-05	9.12319e-05
TANK	-0.24515	6.16106e-09	8.15909e-05	8.15909e-05
C11orf31	-0.116303	5.90504e-09	7.82004e-05	7.82004e-05
STAB1	-0.328421	5.54979e-09	7.34958e-05	7.34958e-05
ADRM1	-0.235218	5.03699e-09	6.67049e-05	6.67049e-05
YWHAZ	-0.0928391	5.0013e-09	6.62322e-05	6.62322e-05
TPM4	-0.179493	4.99783e-09	6.61863e-05	6.61863e-05
HNRNPC	-0.105085	4.9133e-09	6.50668e-05	6.50668e-05
POLR2K	-0.226126	4.91236e-09	6.50544e-05	6.50544e-05
NDUFA4	-0.100671	4.75805e-09	6.30109e-05	6.30109e-05
CRBN	-0.280336	4.75394e-09	6.29565e-05	6.29565e-05
PANK2	-0.382737	4.54755e-09	6.02232e-05	6.02232e-05
NOP10	-0.103583	4.54398e-09	6.01759e-05	6.01759e-05
BACH1	-0.20758	4.48598e-09	5.94079e-05	5.94079e-05
COA1	-0.4972	4.32462e-09	5.7271e-05	5.7271e-05
TES	-0.246902	4.22578e-09	5.5962e-05	5.5962e-05
HLX	-0.770085	4.09879e-09	5.42802e-05	5.42802e-05
CRLS1	-0.368427	3.99372e-09	5.28888e-05	5.28888e-05
NDUFB11	-0.105724	3.62736e-09	4.80371e-05	4.80371e-05
TSNAX	-0.402729	3.53877e-09	4.68639e-05	4.68639e-05
IFIT5	-1.44959	3.42276e-09	4.53276e-05	4.53276e-05
CYSLTR1	-0.428843	3.37416e-09	4.4684e-05	4.4684e-05
TRIM14	-0.784131	3.17743e-09	4.20787e-05	4.20787e-05
HCK	-0.144304	3.17413e-09	4.2035e-05	4.2035e-05
HPCAL1	-0.277154	2.96413e-09	3.92539e-05	3.92539e-05
AQP9	-0.455559	2.74153e-09	3.63061e-05	3.63061e-05
RRP7A	-0.337272	2.63179e-09	3.48528e-05	3.48528e-05
NINJ1	-0.156186	2.22692e-09	2.94912e-05	2.94912e-05
IL1RN	-0.291407	2.05599e-09	2.72274e-05	2.72274e-05
CYSTM1	-0.429992	2.02273e-09	2.6787e-05	2.6787e-05
CALCOCO2	-0.192061	1.82913e-09	2.42232e-05	2.42232e-05
MRPL23	-0.126605	1.81512e-09	2.40376e-05	2.40376e-05
TFEC	-0.346868	1.77727e-09	2.35364e-05	2.35364e-05
ARL6IP5	-0.119556	1.6809e-09	2.22601e-05	2.22601e-05
TTC39C	-0.430871	1.64984e-09	2.18488e-05	2.18488e-05
TYROBP	-0.0528164	1.43921e-09	1.90595e-05	1.90595e-05
PER1	-0.2072	1.403e-09	1.85799e-05	1.85799e-05
OSCAR	-0.205984	1.29946e-09	1.72088e-05	1.72088e-05
ST8SIA4	-0.474163	1.26832e-09	1.67964e-05	1.67964e-05
ZNF706	-0.153176	1.16578e-09	1.54384e-05	1.54384e-05
OS9	-0.205496	1.1037e-09	1.46163e-05	1.46163e-05
SDCBP	-0.0975508	1.06988e-09	1.41684e-05	1.41684e-05
RP1-241P17.4	-0.534477	9.66902e-10	1.28047e-05	1.28047e-05
CTD-2521M24.9	-0.874008	9.32988e-10	1.23556e-05	1.23556e-05
CLTA	-0.131134	9.2251e-10	1.22168e-05	1.22168e-05
RPL22L1	-0.152842	9.2091e-10	1.21956e-05	1.21956e-05
NOTCH2NL	-0.207947	9.1073e-10	1.20608e-05	1.20608e-05
NFKBIA	-0.0840859	8.99247e-10	1.19087e-05	1.19087e-05
TIMM8B	-0.165263	8.44863e-10	1.11885e-05	1.11885e-05
GIMAP1	-0.302084	8.30411e-10	1.09971e-05	1.09971e-05
RHEB	-0.182545	7.93601e-10	1.05097e-05	1.05097e-05
CHMP1B	-0.136309	6.84963e-10	9.07097e-06	9.07097e-06
FGD4	-0.375327	6.79185e-10	8.99445e-06	8.99445e-06
PIK3AP1	-0.205101	6.19177e-10	8.19976e-06	8.19976e-06
PSTPIP1	-0.228714	5.61359e-10	7.43407e-06	7.43407e-06
ANKRD22	-2.42712	4.68941e-10	6.21018e-06	6.21018e-06
SLC15A4	-0.672722	4.59216e-10	6.0814e-06	6.0814e-06
TOR1B	-1.07372	4.55378e-10	6.03057e-06	6.03057e-06
BEST1	-0.483195	4.35994e-10	5.77387e-06	5.77387e-06
GADD45GIP1	-0.197611	4.25987e-10	5.64135e-06	5.64135e-06
HESX1	-3.86211	4.05228e-10	5.36643e-06	5.36643e-06
MRPL41	-0.19459	4.04931e-10	5.3625e-06	5.3625e-06
GNG5	-0.113558	4.01691e-10	5.31959e-06	5.31959e-06
ZNF281	-0.370604	3.96821e-10	5.2551e-06	5.2551e-06
TRIM38	-0.286904	3.85085e-10	5.09969e-06	5.09969e-06
WDR26	-0.265882	3.69376e-10	4.89164e-06	4.89164e-06
WTAP	-0.200987	3.64394e-10	4.82567e-06	4.82567e-06
PLEK	-0.144982	3.40556e-10	4.50999e-06	4.50999e-06
IRF8	-0.272334	3.39656e-10	4.49806e-06	4.49806e-06
SKP1	-0.112151	3.16875e-10	4.19637e-06	4.19637e-06
ATP6V0B	-0.106908	2.96132e-10	3.92168e-06	3.92168e-06
TMPO	-0.304968	2.93624e-10	3.88846e-06	3.88846e-06
IDI1	-0.304842	2.91495e-10	3.86026e-06	3.86026e-06
SKAP2	-0.170394	2.77552e-10	3.67562e-06	3.67562e-06
FAM198B	-0.28065	2.77176e-10	3.67064e-06	3.67064e-06
WDFY1	-0.497284	2.72761e-10	3.61218e-06	3.61218e-06
IDH1	-0.609882	2.41492e-10	3.19807e-06	3.19807e-06
MAT2B	-0.317239	2.39328e-10	3.16942e-06	3.16942e-06
SH3BP2	-0.217727	2.39083e-10	3.16618e-06	3.16618e-06
VPS28	-0.143438	2.32834e-10	3.08342e-06	3.08342e-06
LIPA	-0.254841	1.89385e-10	2.50802e-06	2.50802e-06
FNDC3B	-0.369103	1.87176e-10	2.47877e-06	2.47877e-06
SUMO1	-0.143321	1.78997e-10	2.37046e-06	2.37046e-06
FAM49A	-0.257036	1.67591e-10	2.2194e-06	2.2194e-06
JOSD2	-0.237456	1.57279e-10	2.08284e-06	2.08284e-06
SCAF11	-0.195671	1.55234e-10	2.05576e-06	2.05576e-06
CCL4	-0.311867	1.42046e-10	1.88112e-06	1.88112e-06
LCP1	-0.091133	1.37536e-10	1.8214e-06	1.8214e-06
IFRD1	-0.248755	1.35415e-10	1.7933e-06	1.7933e-06
NDUFB7	-0.124212	1.31553e-10	1.74216e-06	1.74216e-06
ANXA5	-0.113022	1.26076e-10	1.66962e-06	1.66962e-06
C11orf48	-0.368383	1.25261e-10	1.65883e-06	1.65883e-06
PPP1R18	-0.187016	1.2486e-10	1.65352e-06	1.65352e-06
SLIRP	-0.169446	1.23833e-10	1.63992e-06	1.63992e-06
PPP4C	-0.163882	1.172e-10	1.55208e-06	1.55208e-06
EREG	-0.298013	1.16181e-10	1.53859e-06	1.53859e-06
RASGRP2	-0.25846	1.16163e-10	1.53835e-06	1.53835e-06
N4BP1	-0.821941	1.09705e-10	1.45283e-06	1.45283e-06
C9orf16	-0.135442	1.0735e-10	1.42164e-06	1.42164e-06
MRPL44	-0.59346	1.06126e-10	1.40543e-06	1.40543e-06
SPTSSA	-0.26775	1.03033e-10	1.36446e-06	1.36446e-06
SCIMP	-0.280311	9.30562e-11	1.23234e-06	1.23234e-06
EIF6	-0.198637	9.04194e-11	1.19742e-06	1.19742e-06
CNTRL	-0.471649	9.00851e-11	1.193e-06	1.193e-06
ATP6V1E1	-0.30894	8.45296e-11	1.11942e-06	1.11942e-06
CNDP2	-0.384738	8.43336e-11	1.11683e-06	1.11683e-06
TNNT1	-0.576288	7.64063e-11	1.01185e-06	1.01185e-06
CSNK1A1	-0.164147	7.49247e-11	9.92227e-07	9.92227e-07
TCF7L2	-0.563363	6.81222e-11	9.02143e-07	9.02143e-07
SPOP	-0.470857	6.33558e-11	8.39021e-07	8.39021e-07
LMNB1	-0.668485	5.83612e-11	7.72877e-07	7.72877e-07
SERTAD3	-0.495309	5.73072e-11	7.58919e-07	7.58919e-07
PSMA7	-0.115005	5.41143e-11	7.16636e-07	7.16636e-07
PCMT1	-0.213406	5.37293e-11	7.11537e-07	7.11537e-07
ZCCHC6	-0.408738	5.29624e-11	7.01381e-07	7.01381e-07
RP11-386I14.4	-0.261956	5.01216e-11	6.63761e-07	6.63761e-07
KMT2E-AS1	-0.292179	4.59367e-11	6.0834e-07	6.0834e-07
COA3	-0.298717	4.30656e-11	5.70318e-07	5.70318e-07
PARP10	-0.715062	4.14429e-11	5.48828e-07	5.48828e-07
SLFN5	-0.719854	4.00806e-11	5.30787e-07	5.30787e-07
GYG1	-0.261993	3.86857e-11	5.12315e-07	5.12315e-07
SLC16A3	-0.217308	3.76009e-11	4.97949e-07	4.97949e-07
ERH	-0.150191	3.57716e-11	4.73723e-07	4.73723e-07
KRTCAP2	-0.181085	3.01861e-11	3.99754e-07	3.99754e-07
HCST	-0.0962182	2.99917e-11	3.9718e-07	3.9718e-07
CCNH	-0.335632	2.75304e-11	3.64585e-07	3.64585e-07
HNRNPF	-0.157241	2.70949e-11	3.58817e-07	3.58817e-07
ZBP1	-1.80965	2.43386e-11	3.22316e-07	3.22316e-07
FDFT1	-0.401825	1.93004e-11	2.55595e-07	2.55595e-07
RABAC1	-0.159697	1.91536e-11	2.53651e-07	2.53651e-07
ZFP36L2	-0.120179	1.68609e-11	2.23289e-07	2.23289e-07
PCBP1	-0.100886	1.4863e-11	1.9683e-07	1.9683e-07
SLC31A2	-0.215509	1.25708e-11	1.66475e-07	1.66475e-07
KCTD12	-0.137061	1.20234e-11	1.59226e-07	1.59226e-07
NCOA7	-0.937804	1.15313e-11	1.52709e-07	1.52709e-07
RNASET2	-0.137513	1.1035e-11	1.46136e-07	1.46136e-07
LMO2	-0.312728	1.09129e-11	1.44519e-07	1.44519e-07
PPP2CA	-0.229409	1.07321e-11	1.42126e-07	1.42126e-07
PELI1	-0.344588	1.06959e-11	1.41646e-07	1.41646e-07
NDUFV2	-0.212272	9.68569e-12	1.28268e-07	1.28268e-07
HNRNPA2B1	-0.106507	9.40912e-12	1.24605e-07	1.24605e-07
ATP5C1	-0.150014	7.812e-12	1.03454e-07	1.03454e-07
UBA3	-0.468747	6.86812e-12	9.09546e-08	9.09546e-08
HHEX	-0.468015	6.43793e-12	8.52576e-08	8.52576e-08
PLIN3	-0.348757	6.41489e-12	8.49524e-08	8.49524e-08
OSTF1	-0.174731	5.5999e-12	7.41595e-08	7.41595e-08
GNAQ	-0.202415	5.10916e-12	6.76606e-08	6.76606e-08
TXNDC12	-0.343225	4.8236e-12	6.38789e-08	6.38789e-08
MRPL28	-0.320947	4.70058e-12	6.22498e-08	6.22498e-08
ARHGDIA	-0.153295	4.17567e-12	5.52984e-08	5.52984e-08
TMEM126B	-0.471428	4.15457e-12	5.50189e-08	5.50189e-08
CLK1	-0.178325	4.0354e-12	5.34408e-08	5.34408e-08
SYF2	-0.141922	3.7078e-12	4.91023e-08	4.91023e-08
PRDX3	-0.187024	3.50939e-12	4.64748e-08	4.64748e-08
IL15	-0.678885	3.42998e-12	4.54233e-08	4.54233e-08
ORMDL2	-0.488041	3.38595e-12	4.48401e-08	4.48401e-08
RAB2A	-0.22794	3.28675e-12	4.35264e-08	4.35264e-08
PTP4A1	-0.244593	3.16968e-12	4.1976e-08	4.1976e-08
SCARB2	-0.416497	3.14323e-12	4.16258e-08	4.16258e-08
MYO1G	-0.186686	3.10254e-12	4.1087e-08	4.1087e-08
FFAR2	-1.09795	3.08777e-12	4.08914e-08	4.08914e-08
XRN1	-0.567293	2.94142e-12	3.89532e-08	3.89532e-08
TMEM167A	-0.141493	2.83157e-12	3.74984e-08	3.74984e-08
RSRC2	-0.259704	2.53037e-12	3.35097e-08	3.35097e-08
MIS18BP1	-0.300297	2.34882e-12	3.11055e-08	3.11055e-08
MAD1L1	-0.640982	2.07172e-12	2.74358e-08	2.74358e-08
RBMS1	-0.228321	2.04101e-12	2.70291e-08	2.70291e-08
RNH1	-0.163655	1.7542e-12	2.32309e-08	2.32309e-08
RPL36	-0.0463702	1.71951e-12	2.27715e-08	2.27715e-08
ZYX	-0.160182	1.56426e-12	2.07155e-08	2.07155e-08
HES4	-1.51549	1.51372e-12	2.00462e-08	2.00462e-08
AIF1	-0.0750953	1.45311e-12	1.92435e-08	1.92435e-08
FKBP8	-0.157207	1.42816e-12	1.89131e-08	1.89131e-08
FOLR3	-0.575472	1.41342e-12	1.8718e-08	1.8718e-08
FCGR3A	-0.69733	1.39692e-12	1.84994e-08	1.84994e-08
ADM	-0.799736	1.32979e-12	1.76104e-08	1.76104e-08
MPLKIP	-0.279339	1.25855e-12	1.6667e-08	1.6667e-08
CAPZB	-0.1386	1.2443e-12	1.64783e-08	1.64783e-08
ATP5H	-0.158043	1.18013e-12	1.56285e-08	1.56285e-08
PPM1K	-0.961446	8.17977e-13	1.08325e-08	1.08325e-08
NT5C2	-0.550149	7.9873e-13	1.05776e-08	1.05776e-08
MBD2	-0.254796	7.80932e-13	1.03419e-08	1.03419e-08
PAIP2	-0.162578	7.757e-13	1.02726e-08	1.02726e-08
TPI1	-0.113718	6.55077e-13	8.67519e-09	8.67519e-09
CBR1	-0.544103	6.16622e-13	8.16592e-09	8.16592e-09
CD300A	-0.36615	6.15387e-13	8.14957e-09	8.14957e-09
FPR2	-0.761248	6.11674e-13	8.1004e-09	8.1004e-09
ARHGEF3	-0.733607	5.84372e-13	7.73884e-09	7.73884e-09
GSTK1	-0.146005	5.34905e-13	7.08374e-09	7.08374e-09
WAC	-0.235541	5.29003e-13	7.00559e-09	7.00559e-09
LLPH	-0.38272	5.28726e-13	7.00192e-09	7.00192e-09
YME1L1	-0.281895	4.44382e-13	5.88495e-09	5.88495e-09
SYNGR2	-0.217049	4.18454e-13	5.54158e-09	5.54158e-09
UBE2D1	-0.194093	3.70925e-13	4.91216e-09	4.91216e-09
RTCB	-0.647187	3.60429e-13	4.77316e-09	4.77316e-09
STOM	-0.583016	3.44501e-13	4.56222e-09	4.56222e-09
SAT2	-0.182895	2.98122e-13	3.94803e-09	3.94803e-09
ARF5	-0.18564	2.80983e-13	3.72106e-09	3.72106e-09
MAP2K1	-0.298965	2.77464e-13	3.67445e-09	3.67445e-09
LARP7	-0.32309	2.3142e-13	3.06469e-09	3.06469e-09
LAIR1	-0.532737	2.19761e-13	2.9103e-09	2.9103e-09
SH3BGRL	-0.130858	2.04017e-13	2.7018e-09	2.7018e-09
DOCK8	-0.220416	2.00746e-13	2.65848e-09	2.65848e-09
KLF2	-0.15468	1.91189e-13	2.53191e-09	2.53191e-09
TMEM219	-0.146706	1.71446e-13	2.27045e-09	2.27045e-09
FAM46A	-0.489943	1.70018e-13	2.25154e-09	2.25154e-09
G6PD	-0.280413	1.36811e-13	1.81179e-09	1.81179e-09
CTSL	-1.18877	1.29752e-13	1.71831e-09	1.71831e-09
UBALD2	-0.303841	1.27519e-13	1.68873e-09	1.68873e-09
UBE2F	-0.304936	1.24979e-13	1.6551e-09	1.6551e-09
JUP	-1.13798	1.14938e-13	1.52212e-09	1.52212e-09
PGD	-0.169733	1.05823e-13	1.40142e-09	1.40142e-09
NFE2	-0.608738	1.03304e-13	1.36806e-09	1.36806e-09
C3AR1	-0.703841	6.70333e-14	8.87722e-10	8.87722e-10
SSR4	-0.125219	4.96528e-14	6.57552e-10	6.57552e-10
DBNL	-0.215548	4.55523e-14	6.0325e-10	6.0325e-10
APOBEC3B	-2.74255	3.51581e-14	4.65598e-10	4.65598e-10
FYB	-0.12341	3.30141e-14	4.37206e-10	4.37206e-10
KYNU	-0.35813	3.02384e-14	4.00447e-10	4.00447e-10
FIBP	-0.292534	2.797e-14	3.70407e-10	3.70407e-10
BLOC1S2	-0.269966	2.62731e-14	3.47935e-10	3.47935e-10
HEXB	-0.230867	2.45504e-14	3.25121e-10	3.25121e-10
LRRK2	-0.247821	2.29024e-14	3.03297e-10	3.03297e-10
ATF3	-0.274923	2.21483e-14	2.9331e-10	2.9331e-10
2025-09-15	-0.164114	1.96426e-14	2.60127e-10	2.60127e-10
CLEC2B	-0.209663	1.86055e-14	2.46392e-10	2.46392e-10
PSTPIP2	-0.551501	1.45266e-14	1.92376e-10	1.92376e-10
LRRC25	-0.275733	1.42709e-14	1.8899e-10	1.8899e-10
TOP1	-0.377472	1.21638e-14	1.61085e-10	1.61085e-10
RAB7A	-0.180402	1.20976e-14	1.60209e-10	1.60209e-10
AGTRAP	-0.154774	1.10923e-14	1.46895e-10	1.46895e-10
THBS1	-0.438418	1.06744e-14	1.41361e-10	1.41361e-10
SNX10	-0.201668	1.06246e-14	1.40701e-10	1.40701e-10
COPE	-0.155965	1.00688e-14	1.33341e-10	1.33341e-10
YWHAQ	-0.244204	9.7398e-15	1.28984e-10	1.28984e-10
PNPT1	-1.02053	8.84041e-15	1.17073e-10	1.17073e-10
CLEC4D	-0.655891	8.72993e-15	1.1561e-10	1.1561e-10
SNRPB2	-0.198935	7.65411e-15	1.01363e-10	1.01363e-10
DNASE2	-0.651396	7.34451e-15	9.72634e-11	9.72634e-11
CHURC1	-0.210644	7.14593e-15	9.46336e-11	9.46336e-11
ANXA1	-0.102923	5.46678e-15	7.23965e-11	7.23965e-11
ROCK1	-0.241691	5.00666e-15	6.63032e-11	6.63032e-11
ZNF90	-0.314652	3.75076e-15	4.96713e-11	4.96713e-11
TERF2IP	-0.367156	3.62759e-15	4.80402e-11	4.80402e-11
B4GALT5	-0.761844	2.45621e-15	3.25276e-11	3.25276e-11
EZR	-0.249918	2.28742e-15	3.02923e-11	3.02923e-11
MT1E	-2.65189	2.10316e-15	2.78521e-11	2.78521e-11
WDR74	-0.225726	2.06187e-15	2.73054e-11	2.73054e-11
SUB1	-0.110944	1.85491e-15	2.45646e-11	2.45646e-11
SLA	-0.422603	1.53013e-15	2.02635e-11	2.02635e-11
DYSF	-0.869161	1.49102e-15	1.97456e-11	1.97456e-11
HLA-F	-0.245865	1.03328e-15	1.36837e-11	1.36837e-11
SRP9	-0.223421	1.01334e-15	1.34196e-11	1.34196e-11
MTSS1	-0.683037	8.11719e-16	1.07496e-11	1.07496e-11
LYSMD2	-0.343547	7.67074e-16	1.01584e-11	1.01584e-11
RICTOR	-0.564704	6.75215e-16	8.94187e-12	8.94187e-12
APLP2	-0.139488	5.79801e-16	7.67831e-12	7.67831e-12
FERMT3	-0.270485	5.2428e-16	6.94304e-12	6.94304e-12
RBCK1	-0.315943	4.94795e-16	6.55256e-12	6.55256e-12
C4orf48	-0.145391	4.65785e-16	6.16839e-12	6.16839e-12
HLA-DQB1	-0.172969	4.03056e-16	5.33767e-12	5.33767e-12
USP15	-0.227588	3.81348e-16	5.05019e-12	5.05019e-12
ERP44	-0.265833	3.61046e-16	4.78134e-12	4.78134e-12
TAPBP	-0.178065	3.14443e-16	4.16417e-12	4.16417e-12
RNF13	-0.272486	3.01518e-16	3.993e-12	3.993e-12
LYL1	-0.375727	2.89405e-16	3.8326e-12	3.8326e-12
CECR1	-0.195322	2.81828e-16	3.73225e-12	3.73225e-12
ROMO1	-0.187301	2.55771e-16	3.38718e-12	3.38718e-12
PAG1	-0.549435	2.54397e-16	3.36898e-12	3.36898e-12
NAIP	-0.316099	2.41184e-16	3.194e-12	3.194e-12
ACTR3	-0.176836	2.26712e-16	3.00235e-12	3.00235e-12
NADK	-0.364928	2.22476e-16	2.94626e-12	2.94626e-12
MTHFD2	-0.398198	2.17884e-16	2.88543e-12	2.88543e-12
TMEM50A	-0.178714	1.90314e-16	2.52033e-12	2.52033e-12
ETS2	-0.338664	1.88095e-16	2.49095e-12	2.49095e-12
UTRN	-0.358957	1.6393e-16	2.17092e-12	2.17092e-12
RAB11A	-0.261367	1.55408e-16	2.05806e-12	2.05806e-12
CAPZA2	-0.173824	1.20347e-16	1.59376e-12	1.59376e-12
IRS2	-0.244163	1.11945e-16	1.48249e-12	1.48249e-12
AIMP1	-0.294981	8.4099e-17	1.11372e-12	1.11372e-12
IRF1	-0.20595	7.79004e-17	1.03163e-12	1.03163e-12
H1F0	-0.925578	7.56823e-17	1.00226e-12	1.00226e-12
CYCS	-0.201477	5.89187e-17	7.80261e-13	7.80261e-13
FAM26F	-0.284952	5.8622e-17	7.76332e-13	7.76332e-13
RAB1A	-0.245555	5.39277e-17	7.14164e-13	7.14164e-13
MEF2A	-0.427064	5.30559e-17	7.02619e-13	7.02619e-13
COX6C	-0.154777	4.99247e-17	6.61152e-13	6.61152e-13
ATP6AP1	-0.313584	4.9097e-17	6.50192e-13	6.50192e-13
ZC3HAV1	-0.406873	3.40465e-17	4.50878e-13	4.50878e-13
RGS18	-0.356421	3.17358e-17	4.20277e-13	4.20277e-13
DAZAP2	-0.125347	2.45379e-17	3.24955e-13	3.24955e-13
CUL1	-0.981969	1.73808e-17	2.30174e-13	2.30174e-13
RP11-343N15.5	-0.535395	1.53734e-17	2.0359e-13	2.0359e-13
RAC2	-0.19531	1.38328e-17	1.83188e-13	1.83188e-13
STAC3	-0.591189	1.35436e-17	1.79358e-13	1.79358e-13
NDUFS7	-0.189348	1.17253e-17	1.55278e-13	1.55278e-13
SRSF3	-0.149123	1.06883e-17	1.41545e-13	1.41545e-13
RPS15	-0.0425093	9.27189e-18	1.22788e-13	1.22788e-13
SNX6	-0.308875	8.95746e-18	1.18624e-13	1.18624e-13
ARF4	-0.312438	6.06452e-18	8.03124e-14	8.03124e-14
PDCD10	-0.538282	5.70455e-18	7.55454e-14	7.55454e-14
LAMP2	-0.273229	5.29531e-18	7.01258e-14	7.01258e-14
HELZ2	-1.09931	4.7452e-18	6.28406e-14	6.28406e-14
GAPDH	-0.083641	3.87231e-18	5.12811e-14	5.12811e-14
BAX	-0.195387	3.15769e-18	4.18173e-14	4.18173e-14
RILPL2	-0.209727	3.04669e-18	4.03473e-14	4.03473e-14
CCR1	-0.358509	2.92597e-18	3.87486e-14	3.87486e-14
ZBTB16	-2.30706	2.84369e-18	3.76589e-14	3.76589e-14
RAC1	-0.126745	2.24425e-18	2.97207e-14	2.97207e-14
SH3GLB1	-0.254716	2.08417e-18	2.76007e-14	2.76007e-14
NUCB1	-0.308696	1.88305e-18	2.49373e-14	2.49373e-14
PML	-0.923034	1.58353e-18	2.09707e-14	2.09707e-14
DBI	-0.164621	1.05482e-18	1.3969e-14	1.3969e-14
RNASE1	-2.35092	1.00187e-18	1.32677e-14	1.32677e-14
DECR1	-0.345638	9.2597e-19	1.22626e-14	1.22626e-14
PSMD7	-0.412017	5.12194e-19	6.78299e-15	6.78299e-15
KLHDC7B	-2.2747	4.44887e-19	5.89164e-15	5.89164e-15
YWHAH	-0.321004	4.44139e-19	5.88173e-15	5.88173e-15
CIR1	-0.334443	3.76012e-19	4.97952e-15	4.97952e-15
BAZ1A	-0.322314	2.89642e-19	3.83573e-15	3.83573e-15
PTGES3	-0.221127	2.57711e-19	3.41287e-15	3.41287e-15
SERPINB1	-0.159365	2.3437e-19	3.10377e-15	3.10377e-15
HNRNPU	-0.181238	2.0935e-19	2.77242e-15	2.77242e-15
FES	-0.407016	1.40511e-19	1.86079e-15	1.86079e-15
MXD1	-0.294487	7.39187e-20	9.78905e-16	9.78905e-16
MGST1	-0.223188	6.96662e-20	9.2259e-16	9.2259e-16
BUD31	-0.304378	6.48344e-20	8.58602e-16	8.58602e-16
C9orf72	-0.30769	6.36387e-20	8.42767e-16	8.42767e-16
S100A10	-0.108239	4.77756e-20	6.32693e-16	6.32693e-16
IRF2	-0.585099	3.8829e-20	5.14212e-16	5.14212e-16
NRIP1	-0.791682	3.86534e-20	5.11887e-16	5.11887e-16
LAPTM4A	-0.21058	3.73097e-20	4.94093e-16	4.94093e-16
AP2S1	-0.148713	3.20326e-20	4.24207e-16	4.24207e-16
DYNLRB1	-0.284449	2.43354e-20	3.22274e-16	3.22274e-16
CD55	-0.202876	2.23517e-20	2.96004e-16	2.96004e-16
TRIM69	-1.07357	1.8289e-20	2.42201e-16	2.42201e-16
STX11	-0.207094	1.79039e-20	2.37101e-16	2.37101e-16
LILRB2	-0.262387	1.74499e-20	2.31089e-16	2.31089e-16
BLVRB	-0.167799	1.22378e-20	1.62066e-16	1.62066e-16
CAPZA1	-0.199452	1.03858e-20	1.37539e-16	1.37539e-16
CHMP2A	-0.241919	9.43001e-21	1.24882e-16	1.24882e-16
GBP5	-1.3912	9.37082e-21	1.24098e-16	1.24098e-16
CD36	-0.188668	8.63627e-21	1.1437e-16	1.1437e-16
S100A11	-0.083477	6.42125e-21	8.50366e-17	8.50366e-17
OAZ1	-0.0759946	6.37329e-21	8.44015e-17	8.44015e-17
CCNL1	-0.167686	5.33331e-21	7.06291e-17	7.06291e-17
TGFB1	-0.213223	2.48699e-21	3.29353e-17	3.29353e-17
PRDX6	-0.246796	1.4951e-21	1.97996e-17	1.97996e-17
ICAM2	-0.543025	1.35898e-21	1.79969e-17	1.79969e-17
UBE2L3	-0.280491	1.29214e-21	1.71118e-17	1.71118e-17
SIRPB1	-0.492013	1.23924e-21	1.64112e-17	1.64112e-17
AGFG1	-0.536996	1.15083e-21	1.52404e-17	1.52404e-17
DNAJC15	-0.313587	9.61814e-22	1.27373e-17	1.27373e-17
PSMA6	-0.746883	6.63976e-22	8.79303e-18	8.79303e-18
RP1-3J17.3	-0.676153	6.09305e-22	8.06903e-18	8.06903e-18
FBXO6	-1.06086	4.70714e-22	6.23367e-18	6.23367e-18
VPS29	-0.234594	3.62048e-22	4.7946e-18	4.7946e-18
PSMA3	-0.449877	2.95125e-22	3.90834e-18	3.90834e-18
MRPS18C	-0.541321	2.84309e-22	3.7651e-18	3.7651e-18
COX7B	-0.160456	2.42143e-22	3.20671e-18	3.20671e-18
C19orf66	-0.689912	2.21733e-22	2.93641e-18	2.93641e-18
COX6A1	-0.169526	2.10849e-22	2.79227e-18	2.79227e-18
RIN3	-0.302793	1.90074e-22	2.51716e-18	2.51716e-18
ANP32A	-0.261705	1.67358e-22	2.21632e-18	2.21632e-18
RPS19	-0.0653072	1.32032e-22	1.7485e-18	1.7485e-18
FCGR1B	-0.659364	1.20653e-22	1.5978e-18	1.5978e-18
UBE2J1	-0.317211	1.1314e-22	1.49832e-18	1.49832e-18
ELF1	-0.265112	1.05294e-22	1.39441e-18	1.39441e-18
GIMAP2	-0.408191	9.24907e-23	1.22485e-18	1.22485e-18
PRDX5	-0.194346	7.69188e-23	1.01864e-18	1.01864e-18
WAS	-0.261069	7.56522e-23	1.00186e-18	1.00186e-18
LRPAP1	-0.351261	6.04687e-23	8.00787e-19	8.00787e-19
NDUFB9	-0.203094	5.52692e-23	7.3193e-19	7.3193e-19
NDFIP1	-0.293955	4.71329e-23	6.24182e-19	6.24182e-19
NAGK	-0.34034	3.67504e-23	4.86686e-19	4.86686e-19
SLC25A37	-0.435781	3.22508e-23	4.27098e-19	4.27098e-19
TCEB2	-0.126087	2.60437e-23	3.44896e-19	3.44896e-19
GLIPR2	-0.212012	1.97756e-23	2.61888e-19	2.61888e-19
METTL7A	-0.394599	1.88189e-23	2.49219e-19	2.49219e-19
SRGAP2	-0.720097	7.09378e-24	9.39429e-20	9.39429e-20
SELPLG	-0.34813	2.70351e-24	3.58026e-20	3.58026e-20
MGAT1	-0.279393	2.68651e-24	3.55775e-20	3.55775e-20
LCP2	-0.383269	1.96909e-24	2.60767e-20	2.60767e-20
UQCR10	-0.194838	1.26205e-24	1.67134e-20	1.67134e-20
C7orf50	-0.482565	1.09426e-24	1.44913e-20	1.44913e-20
GBP4	-0.82207	4.89116e-25	6.47736e-21	6.47736e-21
CFLAR	-0.326512	4.02481e-25	5.33005e-21	5.33005e-21
ZCCHC2	-1.13216	3.65326e-25	4.83802e-21	4.83802e-21
ABI3	-0.641132	2.98088e-25	3.94758e-21	3.94758e-21
IL1R2	-2.49579	2.3428e-25	3.10257e-21	3.10257e-21
CCL3	-0.330452	1.19165e-25	1.5781e-21	1.5781e-21
CCL3L3	-0.769473	1.16447e-25	1.5421e-21	1.5421e-21
LILRB4	-0.506648	1.09155e-25	1.44554e-21	1.44554e-21
WASH4P	-0.451349	9.29899e-26	1.23147e-21	1.23147e-21
THEMIS2	-0.302868	8.88892e-26	1.17716e-21	1.17716e-21
FCER1G	-0.112318	3.93191e-26	5.20703e-22	5.20703e-22
CDKN2D	-0.383826	3.66202e-26	4.84961e-22	4.84961e-22
LRRFIP1	-0.178633	2.99308e-26	3.96374e-22	3.96374e-22
DDX58	-1.50967	1.55467e-26	2.05885e-22	2.05885e-22
ID1	-0.404199	1.39643e-26	1.84929e-22	1.84929e-22
DDX60	-1.81171	1.1748e-26	1.55578e-22	1.55578e-22
GCH1	-0.580892	1.00943e-26	1.33679e-22	1.33679e-22
JDP2	-0.721352	8.13305e-27	1.07706e-22	1.07706e-22
CAPNS1	-0.257214	6.14342e-27	8.13573e-23	8.13573e-23
PHC2	-0.824183	4.60617e-27	6.09995e-23	6.09995e-23
GSDMD	-0.496497	3.90742e-27	5.1746e-23	5.1746e-23
NDUFA12	-0.352023	2.71618e-27	3.59704e-23	3.59704e-23
PKM	-0.192222	1.9025e-27	2.51948e-23	2.51948e-23
CORO1A	-0.142276	1.77308e-27	2.34809e-23	2.34809e-23
SLC11A1	-0.257879	1.23021e-27	1.62917e-23	1.62917e-23
TRAPPC1	-0.224227	8.43452e-28	1.11698e-23	1.11698e-23
MYD88	-0.505045	7.8578e-28	1.04061e-23	1.04061e-23
OGFR	-0.446055	3.55305e-28	4.7053e-24	4.7053e-24
ANXA4	-0.616108	3.43881e-28	4.55402e-24	4.55402e-24
PSMB8	-0.256341	3.32231e-28	4.39973e-24	4.39973e-24
IRAK3	-0.362007	2.9725e-28	3.93648e-24	3.93648e-24
COX5B	-0.164081	2.16593e-28	2.86834e-24	2.86834e-24
CSGALNACT2	-0.438757	2.12367e-28	2.81237e-24	2.81237e-24
HSH2D	-1.18425	1.06883e-28	1.41546e-24	1.41546e-24
VMP1	-0.248803	5.72218e-29	7.57789e-25	7.57789e-25
RAB8A	-0.481418	2.76204e-29	3.65777e-25	3.65777e-25
SCP2	-0.318992	2.32841e-29	3.08351e-25	3.08351e-25
CXCR4	-0.248171	2.23216e-29	2.95606e-25	2.95606e-25
RAB10	-0.380692	1.59285e-29	2.10941e-25	2.10941e-25
NDUFA13	-0.192598	1.14991e-29	1.52282e-25	1.52282e-25
RAP1B	-0.250757	8.84082e-30	1.17079e-25	1.17079e-25
PLBD1	-0.290188	8.71553e-30	1.1542e-25	1.1542e-25
PLD3	-0.419037	8.4896e-30	1.12428e-25	1.12428e-25
PLIN2	-0.579186	8.25925e-30	1.09377e-25	1.09377e-25
MIF	-0.290307	4.03451e-30	5.34291e-26	5.34291e-26
CD68	-0.203208	3.1159e-30	4.12639e-26	4.12639e-26
SDHD	-0.449588	2.44164e-30	3.23347e-26	3.23347e-26
CTSB	-0.222593	2.32661e-30	3.08113e-26	3.08113e-26
UNC93B1	-0.507432	2.30782e-30	3.05624e-26	3.05624e-26
H1FX	-0.466434	1.7922e-30	2.37341e-26	2.37341e-26
KLF9	-0.872749	6.84016e-31	9.05842e-27	9.05842e-27
COX6B1	-0.140668	5.63108e-31	7.45725e-27	7.45725e-27
MS4A6A	-0.176907	3.58891e-31	4.75279e-27	4.75279e-27
JAK2	-0.749375	1.544e-31	2.04472e-27	2.04472e-27
NEXN	-2.19071	1.22969e-31	1.62847e-27	1.62847e-27
RARRES3	-0.431181	1.22718e-31	1.62515e-27	1.62515e-27
CALM3	-0.271049	1.22188e-31	1.61813e-27	1.61813e-27
KLF10	-0.285799	1.18945e-31	1.57518e-27	1.57518e-27
CNBP	-0.224872	1.01244e-31	1.34077e-27	1.34077e-27
HIST2H2AA3	-0.675224	9.82486e-32	1.30111e-27	1.30111e-27
TPM3	-0.181209	5.81851e-32	7.70546e-28	7.70546e-28
GMPR	-3.03178	5.65037e-32	7.48278e-28	7.48278e-28
NDUFA3	-0.218504	1.98577e-32	2.62976e-28	2.62976e-28
RNF144B	-0.709976	1.91375e-32	2.53439e-28	2.53439e-28
NAMPT	-0.218083	1.25523e-32	1.6623e-28	1.6623e-28
FPR1	-0.277216	8.89307e-33	1.17771e-28	1.17771e-28
WSB1	-0.290777	8.8895e-33	1.17724e-28	1.17724e-28
DNAJA1	-0.361291	8.28371e-33	1.09701e-28	1.09701e-28
TCIRG1	-0.415087	7.58244e-33	1.00414e-28	1.00414e-28
PIM3	-0.379558	6.85204e-33	9.07416e-29	9.07416e-29
MARCKS	-0.35809	6.13831e-33	8.12896e-29	8.12896e-29
SNX2	-0.35703	1.97299e-33	2.61283e-29	2.61283e-29
ZEB2	-0.236599	1.91402e-33	2.53474e-29	2.53474e-29
TLR2	-0.443916	1.17479e-34	1.55577e-30	1.55577e-30
MARCO	-0.924055	9.64334e-35	1.27707e-30	1.27707e-30
APOL6	-0.640267	6.98502e-35	9.25026e-31	9.25026e-31
PARP12	-1.31669	3.70321e-35	4.90416e-31	4.90416e-31
ENO1	-0.214446	3.0726e-35	4.06905e-31	4.06905e-31
ATOX1	-0.303779	2.66769e-35	3.53282e-31	3.53282e-31
IFIH1	-1.61882	2.51902e-35	3.33594e-31	3.33594e-31
GSTO1	-0.259054	1.74662e-35	2.31305e-31	2.31305e-31
MAFB	-0.329038	1.70392e-35	2.2565e-31	2.2565e-31
RNF181	-0.308684	1.53132e-35	2.02792e-31	2.02792e-31
SCAND1	-0.270089	3.82991e-36	5.07194e-32	5.07194e-32
CALM2	-0.166165	2.32482e-36	3.07877e-32	3.07877e-32
MS4A4A	-1.85757	2.08128e-36	2.75624e-32	2.75624e-32
SQRDL	-0.465072	1.8661e-36	2.47128e-32	2.47128e-32
CASP1	-0.26431	1.41917e-36	1.8794e-32	1.8794e-32
MOB1A	-0.271656	7.80523e-37	1.03365e-32	1.03365e-32
SAMD4A	-1.03778	5.44138e-37	7.20602e-33	7.20602e-33
TMEM59	-0.2612	8.5215e-38	1.1285e-33	1.1285e-33
MYL6	-0.117919	5.17675e-38	6.85557e-34	6.85557e-34
H2AFY	-0.216604	5.02864e-38	6.65943e-34	6.65943e-34
SPATS2L	-2.34912	4.9724e-38	6.58496e-34	6.58496e-34
CTSA	-0.366346	4.54997e-38	6.02553e-34	6.02553e-34
LEPROTL1	-0.384497	4.30601e-38	5.70245e-34	5.70245e-34
GRINA	-0.376226	2.71476e-38	3.59515e-34	3.59515e-34
LILRA5	-0.393755	2.17842e-38	2.88488e-34	2.88488e-34
NKG7	-0.458779	3.07335e-39	4.07004e-35	4.07004e-35
GIMAP7	-0.829337	1.70151e-39	2.2533e-35	2.2533e-35
CD164	-0.327767	7.57779e-40	1.00353e-35	1.00353e-35
TRA2B	-0.299235	4.10728e-40	5.43928e-36	5.43928e-36
RHOG	-0.253475	2.27872e-40	3.01771e-36	3.01771e-36
TCN2	-1.57922	2.05216e-40	2.71767e-36	2.71767e-36
GADD45B	-0.416746	9.58243e-41	1.269e-36	1.269e-36
GCA	-0.309839	8.64099e-41	1.14433e-36	1.14433e-36
SBDS	-0.374316	6.51792e-41	8.63168e-37	8.63168e-37
RTN4	-0.271313	5.96985e-41	7.90588e-37	7.90588e-37
LYN	-0.301399	4.54487e-42	6.01877e-38	6.01877e-38
GMFG	-0.172549	3.85793e-42	5.10906e-38	5.10906e-38
GBP2	-0.696353	1.8798e-42	2.48942e-38	2.48942e-38
RETN	-0.491061	4.89314e-43	6.47998e-39	6.47998e-39
MT1X	-0.661969	3.98394e-43	5.27593e-39	5.27593e-39
TAP1	-0.689921	8.94631e-44	1.18476e-39	1.18476e-39
CCDC85B	-0.387807	8.76155e-45	1.16029e-40	1.16029e-40
ATP6V1G1	-0.217216	1.59725e-45	2.11524e-41	2.11524e-41
UBC	-0.188208	6.74191e-47	8.92831e-43	8.92831e-43
HLA-E	-0.185111	4.38491e-47	5.80693e-43	5.80693e-43
SP100	-0.525578	1.81442e-47	2.40284e-43	2.40284e-43
CELF2	-0.346078	1.15944e-47	1.53545e-43	1.53545e-43
MYL12B	-0.233381	9.9806e-48	1.32173e-43	1.32173e-43
DDX60L	-1.12128	5.81966e-48	7.70698e-44	7.70698e-44
SAP30	-1.44858	2.72717e-48	3.61159e-44	3.61159e-44
2025-03-01	-0.410086	1.58417e-48	2.09792e-44	2.09792e-44
ARPC5	-0.237903	1.58364e-48	2.09722e-44	2.09722e-44
CFL1	-0.136611	1.25465e-48	1.66154e-44	1.66154e-44
CARD16	-0.26492	9.90273e-49	1.31142e-44	1.31142e-44
NUDT16	-0.601683	8.79852e-49	1.16519e-44	1.16519e-44
PSAP	-0.146047	5.4627e-49	7.23426e-45	7.23426e-45
IFNGR2	-0.384826	3.37752e-50	4.47285e-46	4.47285e-46
PTPN6	-0.391117	2.71071e-50	3.5898e-46	3.5898e-46
LDHA	-0.342687	1.50741e-50	1.99627e-46	1.99627e-46
RNASE6	-0.322198	6.66974e-51	8.83274e-47	8.83274e-47
HMGN2	-0.257342	5.09094e-51	6.74194e-47	6.74194e-47
ITM2B	-0.174623	2.0684e-51	2.73918e-47	2.73918e-47
SPI1	-0.231793	5.75235e-52	7.61784e-48	7.61784e-48
FGR	-0.281196	2.48267e-52	3.2878e-48	3.2878e-48
RHOA	-0.192367	1.17228e-52	1.55246e-48	1.55246e-48
USMG5	-0.258667	7.78506e-54	1.03097e-49	1.03097e-49
SERF2	-0.114401	4.47036e-54	5.9201e-50	5.9201e-50
CFD	-0.242556	2.67584e-54	3.54362e-50	3.54362e-50
ODF3B	-0.45726	1.91691e-54	2.53856e-50	2.53856e-50
IFNGR1	-0.425168	1.81432e-54	2.4027e-50	2.4027e-50
IFI27L2	-0.369734	1.55233e-54	2.05576e-50	2.05576e-50
IFI30	-0.398697	4.95743e-56	6.56513e-52	6.56513e-52
SSB	-0.611674	4.47459e-56	5.9257e-52	5.9257e-52
ATP6V0E1	-0.239776	4.03084e-56	5.33804e-52	5.33804e-52
CLIC1	-0.221985	2.32893e-56	3.0842e-52	3.0842e-52
H2AFJ	-0.496227	1.04968e-57	1.39009e-53	1.39009e-53
TNFAIP3	-0.413635	9.85308e-58	1.30484e-53	1.30484e-53
DYNLT1	-0.454365	3.08455e-58	4.08487e-54	4.08487e-54
CREG1	-0.47387	2.7111e-58	3.59032e-54	3.59032e-54
DTX3L	-1.17044	2.36938e-58	3.13777e-54	3.13777e-54
POMP	-0.289622	9.07944e-59	1.20239e-54	1.20239e-54
PHF11	-0.747225	4.26482e-59	5.6479e-55	5.6479e-55
CAPN2	-0.453238	3.84976e-59	5.09824e-55	5.09824e-55
RBX1	-0.330153	1.3097e-59	1.73443e-55	1.73443e-55
ZFP36	-0.187762	6.32935e-61	8.38196e-57	8.38196e-57
CD63	-0.311422	1.19238e-61	1.57907e-57	1.57907e-57
WARS	-0.552935	7.70274e-62	1.02007e-57	1.02007e-57
USP18	-4.05166	3.43033e-62	4.54278e-58	4.54278e-58
SMCHD1	-0.522134	3.13754e-62	4.15505e-58	4.15505e-58
CLEC4E	-0.475072	1.00669e-62	1.33316e-58	1.33316e-58
SAMD9	-1.24305	8.21516e-63	1.08793e-58	1.08793e-58
DDIT4	-0.73282	6.57475e-64	8.70695e-60	8.70695e-60
IGJ	-1.7789	3.13653e-64	4.15371e-60	4.15371e-60
SMAP2	-0.489596	7.48394e-65	9.91098e-61	9.91098e-61
HERC5	-2.30952	2.13805e-65	2.83143e-61	2.83143e-61
ALDOA	-0.207461	1.73498e-66	2.29763e-62	2.29763e-62
LGALS2	-0.341259	1.02149e-67	1.35276e-63	1.35276e-63
PSMB10	-0.533064	7.73873e-68	1.02484e-63	1.02484e-63
TREX1	-0.738722	1.41108e-68	1.86869e-64	1.86869e-64
LY96	-0.370705	7.70089e-69	1.01983e-64	1.01983e-64
CES1	-0.921169	6.77092e-69	8.96673e-65	8.96673e-65
FAM65B	-0.530793	1.27024e-70	1.68217e-66	1.68217e-66
ADAR	-0.618288	6.1446e-71	8.1373e-67	8.1373e-67
ZFAND5	-0.356439	3.81133e-72	5.04734e-68	5.04734e-68
FTL	-0.105612	6.05331e-73	8.0164e-69	8.0164e-69
H3F3B	-0.159592	3.14778e-73	4.16861e-69	4.16861e-69
RHOB	-0.786466	1.47372e-74	1.95164e-70	1.95164e-70
CNIH4	-0.774988	9.50245e-75	1.25841e-70	1.25841e-70
S100A4	-0.133311	6.71421e-75	8.89163e-71	8.89163e-71
SHISA5	-0.754171	5.20977e-75	6.89929e-71	6.89929e-71
C1orf162	-0.302993	3.15293e-75	4.17542e-71	4.17542e-71
NAPA	-0.740584	4.59298e-76	6.08248e-72	6.08248e-72
PSME1	-0.3117	1.09073e-77	1.44445e-73	1.44445e-73
PPDPF	-0.304278	1.016e-78	1.34549e-74	1.34549e-74
IGLL5	-1.59112	4.42408e-79	5.8588e-75	5.8588e-75
PYCARD	-0.285494	3.13503e-79	4.15172e-75	4.15172e-75
ID2	-0.340156	1.08522e-82	1.43716e-78	1.43716e-78
CALM1	-0.366489	2.50066e-83	3.31162e-79	3.31162e-79
SERPING1	-3.09448	2.60528e-84	3.45018e-80	3.45018e-80
FCGR1A	-0.765474	6.41819e-86	8.49961e-82	8.49961e-82
UPP1	-0.635967	5.98446e-87	7.92522e-83	7.92522e-83
CAPG	-0.398319	4.09804e-87	5.42703e-83	5.42703e-83
NMI	-0.761463	3.28957e-87	4.35638e-83	4.35638e-83
CLU	-3.31641	2.5582e-88	3.38783e-84	3.38783e-84
CCND3	-0.609368	2.28306e-88	3.02346e-84	3.02346e-84
DRAP1	-0.445303	5.48456e-89	7.26321e-85	7.26321e-85
BLOC1S1	-0.365751	4.19743e-89	5.55866e-85	5.55866e-85
STAT2	-0.875509	3.54556e-89	4.69539e-85	4.69539e-85
SAMSN1	-0.580109	3.92609e-90	5.19932e-86	5.19932e-86
NBEAL1	-0.396229	3.74853e-90	4.96418e-86	4.96418e-86
NEAT1	-0.192222	4.09896e-92	5.42825e-88	5.42825e-88
PSMB3	-0.39974	2.2401e-93	2.96656e-89	2.96656e-89
ITGB2	-0.325747	1.8788e-95	2.4881e-91	2.4881e-91
CD53	-0.447958	1.61057e-96	2.13288e-92	2.13288e-92
SP110	-0.768604	6.33036e-97	8.38329e-93	8.38329e-93
PRR13	-0.356995	5.96527e-97	7.89981e-93	7.89981e-93
ANXA2	-0.325551	4.24884e-97	5.62674e-93	5.62674e-93
JUN	-0.495468	1.98998e-101	2.63533e-97	2.63533e-97
SPTLC2	-1.05239	1.8611e-101	2.46465e-97	2.46465e-97
OASL	-2.39287	8.26881e-102	1.09504e-97	1.09504e-97
EMP3	-0.276941	6.75099e-102	8.94034e-98	8.94034e-98
ACSL1	-1.00626	2.56844e-105	3.40138e-101	3.40138e-101
HLA-C	-0.224694	1.09204e-105	1.44619e-101	1.44619e-101
MNDA	-0.279804	1.97327e-106	2.6132e-102	2.6132e-102
GLUL	-0.500501	1.51502e-107	2.00635e-103	2.00635e-103
PSMA4	-0.549523	4.03068e-108	5.33782e-104	5.33782e-104
HLA-B	-0.222059	1.23491e-113	1.63539e-109	1.63539e-109
TIMP1	-0.404819	4.74231e-114	6.28025e-110	6.28025e-110
GIMAP4	-0.75655	1.6665e-114	2.20695e-110	2.20695e-110
ACTB	-0.123874	1.49043e-114	1.97378e-110	1.97378e-110
GBP1	-1.96294	7.64465e-117	1.01238e-112	1.01238e-112
RSAD2	-3.28668	1.10342e-117	1.46126e-113	1.46126e-113
RABGAP1L	-0.922797	2.1974e-118	2.91001e-114	2.91001e-114
CEBPB	-0.401875	9.16975e-119	1.21435e-114	1.21435e-114
C10orf54	-0.345959	9.86611e-120	1.30657e-115	1.30657e-115
PARP9	-1.54591	3.94432e-123	5.22346e-119	5.22346e-119
NT5C3A	-1.51817	8.60679e-125	1.1398e-120	1.1398e-120
IFIT2	-2.44878	5.86962e-128	7.77314e-124	7.77314e-124
IFIT1	-3.23076	5.25446e-128	6.95848e-124	6.95848e-124
NCF1	-0.429271	6.04943e-130	8.01126e-126	8.01126e-126
SAMD9L	-1.69329	3.20429e-133	4.24344e-129	4.24344e-129
SELL	-0.485193	4.22407e-134	5.59394e-130	5.59394e-130
CLEC12A	-0.599712	1.24834e-136	1.65318e-132	1.65318e-132
ARL4A	-0.614875	2.55534e-145	3.38404e-141	3.38404e-141
ISG20	-1.6559	1.69093e-148	2.2393e-144	2.2393e-144
RNF213	-0.817497	4.68426e-150	6.20337e-146	6.20337e-146
CD163	-1.14142	2.63829e-150	3.49389e-146	3.49389e-146
CHMP5	-0.958008	2.55943e-152	3.38945e-148	3.38945e-148
OAS3	-2.04124	5.84067e-153	7.73479e-149	7.73479e-149
PARP14	-1.20021	9.35566e-154	1.23897e-149	1.23897e-149
SRGN	-0.219098	9.74435e-155	1.29044e-150	1.29044e-150
EIF2AK2	-1.37076	1.39375e-155	1.84574e-151	1.84574e-151
RNASE2	-1.05007	1.55396e-157	2.0579e-153	2.0579e-153
GRN	-0.34391	3.15443e-161	4.17741e-157	4.17741e-157
BLVRA	-0.786476	1.28926e-161	1.70737e-157	1.70737e-157
TNFSF13B	-0.482626	5.17012e-164	6.8468e-160	6.8468e-160
SERPINA1	-0.376704	4.7443e-164	6.28288e-160	6.28288e-160
CTSD	-0.414655	8.222e-172	1.08884e-167	1.08884e-167
VAMP5	-0.807265	2.30467e-174	3.05208e-170	3.05208e-170
PSMB9	-0.639958	2.9436e-183	3.89822e-179	3.89822e-179
S100A8	-0.429237	6.23559e-191	8.25779e-187	8.25779e-187
HLA-A	-0.275225	2.8905e-191	3.82789e-187	3.82789e-187
TNFSF10	-1.02365	2.15683e-197	2.85629e-193	2.85629e-193
CMPK2	-2.70978	8.07506e-198	1.06938e-193	1.06938e-193
S100A9	-0.374174	5.58367e-198	7.39446e-194	7.39446e-194
IFIT3	-3.08462	1.18354e-198	1.56736e-194	1.56736e-194
CST3	-0.256821	1.31958e-199	1.74752e-195	1.74752e-195
S100A6	-0.197022	4.70577e-201	6.23185e-197	6.23185e-197
IFI16	-0.869332	4.61213e-206	6.10784e-202	6.10784e-202
LGALS3BP	-3.43327	6.88361e-209	9.11597e-205	9.11597e-205
OAS1	-1.71379	2.87939e-210	3.81317e-206	3.81317e-206
TSC22D3	-0.48156	4.28648e-217	5.67658e-213	5.67658e-213
SIGLEC1	-3.45574	1.80961e-223	2.39647e-219	2.39647e-219
CYBA	-0.244691	8.8354e-224	1.17007e-219	1.17007e-219
FCN1	-0.336892	1.27469e-225	1.68807e-221	1.68807e-221
HBA1	-2.5063	2.76437e-226	3.66086e-222	3.66086e-222
TMEM123	-0.702827	1.94727e-229	2.57877e-225	2.57877e-225
FOS	-0.309026	1.05526e-229	1.39749e-225	1.39749e-225
FKBP5	-1.76462	2.08912e-230	2.76663e-226	2.76663e-226
RPL28	-0.196373	1.68627e-235	2.23312e-231	2.23312e-231
MX2	-1.3059	1.9622e-237	2.59855e-233	2.59855e-233
TRIM22	-1.31422	1.57681e-238	2.08818e-234	2.08818e-234
SAT1	-0.361881	3.31142e-247	4.38532e-243	4.38532e-243
TXNIP	-0.566703	3.5568e-259	4.71028e-255	4.71028e-255
HMGB2	-0.720174	2.84717e-261	3.77051e-257	3.77051e-257
OAS2	-2.02493	2.11338e-262	2.79875e-258	2.79875e-258
UBE2L6	-1.14883	9.62154e-266	1.27418e-261	1.27418e-261
MYL12A	-0.467983	1.67968e-266	2.2244e-262	2.2244e-262
IFI35	-1.49239	7.65705e-269	1.01402e-264	1.01402e-264
LGALS9	-0.885494	1.40634e-274	1.86242e-270	1.86242e-270
PSME2	-0.781109	3.34962e-287	4.4359e-283	4.4359e-283
LAP3	-1.2175	4.0797e-292	5.40274e-288	5.40274e-288
SH3BGRL3	-0.306902	4.19801e-293	5.55942e-289	5.55942e-289
XAF1	-1.65953	1.69877e-299	2.24968e-295	2.24968e-295
APOBEC3A	-1.592	1.41903e-307	1.87922e-303	1.87922e-303
STAT1	-1.24154	0	0	0
DUSP1	-0.405933	0	0	0
RP11-1143G9.4	-0.845044	0	0	0
SCO2	-0.990631	0	0	0
IFITM1	-3.25306	0	0	0
IRF7	-1.57343	0	0	0
BST2	-0.88621	0	0	0
HLA-DRB5	-1.16407	0	0	0
HBA2	-2.95394	0	0	0
IFI27	-8.46365	0	0	0
PLSCR1	-1.22543	0	0	0
MX1	-2.45582	0	0	0
HBB	-2.35883	0	0	0
PLAC8	-1.44413	0	0	0
TMSB10	-0.261413	0	0	0
LGALS1	-0.492599	0	0	0
IFI44	-2.39041	0	0	0
B2M	-0.319987	0	0	0
MT2A	-1.763	0	0	0
IFITM2	-1.20918	0	0	0
EPSTI1	-2.55787	0	0	0
TYMP	-0.934317	0	0	0
IFI44L	-3.31433	0	0	0
ISG15	-2.74801	0	0	0
IFI6	-2.76594	0	0	0
LY6E	-2.45614	0	0	0
IFITM3	-2.94267	0	0	0

## Sheet: SD4
Gene Symbol	logfoldchanges	pvals	pvals_fdr_adj	pvals_Bonferroni_adj
EEF1A1	0.598765	0	0	0
RPS3A	0.599653	0	0	0
RPL7	0.474278	0	0	0
RPS26	0.809238	0	0	0
TPT1	0.515619	0	0	0
RPS27A	0.447033	0	0	0
EIF1	0.45717	0	0	0
RPS8	0.534476	0	0	0
MT-CO3	0.44572	0	0	0
RPL10	0.369228	0	0	0
RPS13	0.386868	0	0	0
RPL21	0.302274	0	0	0
RPLP1	0.316948	0	0	0
RPL6	0.50637	0	0	0
RPS6	0.408279	0	0	0
RPL5	0.633767	0	0	0
MT-CYB	0.484843	0	0	0
RPL9	0.411584	0	0	0
RPL34	0.25119	0	0	0
RPL3	0.427481	0	0	0
RPS4X	0.383864	0	0	0
RPL26	0.290554	0	0	0
MT-CO1	0.308876	0	0	0
RPS23	0.378374	0	0	0
CD52	0.764928	0	0	0
RPS2	0.319474	0	0	0
MT-ND3	0.414294	0	0	0
RPS24	0.285729	0	0	0
RPS14	0.248793	0	0	0
RPL4	0.51361	0	0	0
RPL15	0.341046	0	0	0
MT-ATP6	0.38843	0	0	0
MT-ND4	0.301647	0	0	0
PABPC1	0.412218	0	0	0
EEF1B2	0.62451	0	0	0
EEF2	0.523463	0	0	0
MT-ND1	0.399529	0	0	0
RPS7	0.376109	0	0	0
RPL13	0.204738	0	0	0
MT-ND2	0.315349	9.33071e-301	1.14413e-298	1.23567e-296
MT-CO2	0.234925	8.96374e-284	1.05988e-281	1.18707e-279
EIF3L	0.700743	3.15529e-275	3.66539e-273	4.17855e-271
RPL13A	0.204794	5.61912e-275	6.47078e-273	7.4414e-271
IL1B	0.794168	9.21469e-240	9.76241e-238	1.2203e-235
RPL23	0.32197	3.36199e-236	3.50574e-234	4.45229e-232
RPL35A	0.219834	5.60297e-234	5.79688e-232	7.42001e-230
LTA4H	0.635006	1.67521e-227	1.68067e-225	2.21849e-223
RPL22	0.323194	2.7871e-224	2.77516e-222	3.69096e-220
RPLP0	0.412581	3.26365e-223	3.22542e-221	4.32206e-219
RPL7A	0.350035	3.90827e-223	3.83387e-221	5.17573e-219
RPS15A	0.231805	3.9885e-220	3.82752e-218	5.28198e-216
RPL32	0.166327	3.12973e-208	2.81319e-206	4.1447e-204
BTF3	0.359732	2.63644e-202	2.31221e-200	3.49144e-198
NACA	0.316317	2.70786e-198	2.35922e-196	3.58601e-194
GNB2L1	0.297756	9.6245e-195	8.22305e-193	1.27457e-190
RPL30	0.249732	9.06309e-194	7.64475e-192	1.20022e-189
EIF4B	0.707624	8.58416e-190	7.105e-188	1.1368e-185
RPL27	0.256723	1.7263e-188	1.4112e-186	2.28614e-184
RPL23A	0.242361	3.45613e-184	2.79083e-182	4.57696e-180
RPLP2	0.189624	1.0764e-183	8.58717e-182	1.42547e-179
RPS3	0.230103	2.90958e-178	2.26657e-176	3.85316e-174
RPL39	0.150804	1.03855e-177	8.04301e-176	1.37535e-173
RPL10A	0.291399	9.89479e-174	7.48781e-172	1.31037e-169
CYP1B1	0.887286	9.09008e-167	6.72513e-165	1.2038e-162
SLC25A6	0.32635	3.15662e-165	2.32239e-163	4.18031e-161
CD44	0.391179	1.12978e-162	8.22071e-161	1.49617e-158
RPS28	0.150632	2.9512e-162	2.12406e-160	3.90827e-158
NAP1L1	0.4639	4.30226e-160	3.07972e-158	5.69748e-156
RPS18	0.173259	2.64545e-159	1.87346e-157	3.50337e-155
MT-ND5	0.308312	2.27444e-154	1.56877e-152	3.01204e-150
RPS16	0.217193	5.41892e-153	3.69911e-151	7.17628e-149
RPL19	0.202639	3.76224e-152	2.52911e-150	4.98234e-148
ACTG1	0.333903	2.28025e-150	1.51746e-148	3.01974e-146
TMA7	0.334112	2.59703e-147	1.7026e-145	3.43925e-143
RPL41	0.111769	3.83238e-145	2.47572e-143	5.07522e-141
RPL27A	0.182891	1.39844e-138	8.81881e-137	1.85195e-134
RPL31	0.205434	3.67846e-136	2.30872e-134	4.87139e-132
RPL18	0.206134	3.24635e-134	1.9996e-132	4.29914e-130
H3F3A	0.191864	6.5417e-131	3.99225e-129	8.66317e-127
RPS12	0.19323	1.44111e-129	8.67482e-128	1.90846e-125
COMMD6	0.335139	8.05191e-120	4.63615e-118	1.06631e-115
KRT10	0.662387	2.83883e-119	1.6135e-117	3.75946e-115
RPS25	0.182376	1.12973e-115	6.36642e-114	1.49611e-111
RPL24	0.229504	6.63441e-112	3.70715e-110	8.78595e-108
RPSA	0.30873	1.11302e-105	5.96752e-104	1.47398e-101
RPS27	0.115721	2.00018e-105	1.06808e-103	2.64884e-101
RPL11	0.129198	2.04557e-103	1.07073e-101	2.70895e-99
HNRNPA1	0.265257	3.99894e-103	2.08496e-101	5.29579e-99
RPS20	0.216543	1.29739e-101	6.71144e-100	1.71813e-97
SLC25A5	0.401987	1.94927e-101	1.00444e-99	2.58142e-97
ZFP36L1	0.39565	1.58785e-99	7.9954e-98	2.10279e-95
EIF3H	0.360031	2.11083e-99	1.05486e-97	2.79537e-95
EIF3E	0.316892	1.79733e-98	8.81559e-97	2.38021e-94
CCNI	0.31538	7.45472e-97	3.64291e-95	9.87228e-93
RPS11	0.19498	1.80622e-94	8.69808e-93	2.39197e-90
RPL14	0.192763	3.09552e-90	1.44855e-88	4.0994e-86
FTH1	0.15263	2.71508e-90	1.27503e-88	3.59558e-86
TMSB4X	0.0992974	5.37231e-90	2.50512e-88	7.11454e-86
GLTSCR2	0.326507	4.14515e-89	1.91938e-87	5.48942e-85
EIF3F	0.351686	2.35787e-87	1.07673e-85	3.12252e-83
HLA-DRA	0.26536	1.3721e-86	6.20161e-85	1.81707e-82
AP1S2	0.256836	6.89379e-85	3.09473e-83	9.12945e-81
RPS5	0.220977	1.75465e-79	7.35344e-78	2.32369e-75
RPL37	0.158679	2.80666e-79	1.16882e-77	3.71686e-75
RPL18A	0.109819	2.36953e-77	9.8369e-76	3.13797e-73
RPL29	0.151429	2.72116e-77	1.12614e-75	3.60364e-73
EEF1D	0.179481	2.75747e-76	1.13056e-74	3.65172e-72
UBA52	0.13039	3.09159e-74	1.24823e-72	4.09419e-70
GNLY	0.578141	4.65852e-71	1.82523e-69	6.16928e-67
VIM	0.182718	1.16231e-68	4.4876e-67	1.53925e-64
SEC11A	0.317522	1.70433e-67	6.54217e-66	2.25705e-63
NPM1	0.280121	2.07924e-66	7.88981e-65	2.75354e-62
MIR24-2	0.3572	2.66689e-64	1.00907e-62	3.53176e-60
RBM3	0.273245	3.31699e-64	1.25148e-62	4.39269e-60
LUCAT1	0.932607	4.80026e-64	1.80085e-62	6.35699e-60
GSTP1	0.20343	1.42376e-62	5.19417e-61	1.88548e-58
TOMM7	0.229144	4.33277e-62	1.55921e-60	5.73789e-58
PCBP2	0.257508	1.05775e-61	3.77567e-60	1.40077e-57
ARL4C	0.651309	1.48024e-60	5.1997e-59	1.96029e-56
CD4	0.457119	1.81737e-60	6.35024e-59	2.40674e-56
HLA-DPB1	0.322837	1.0662e-59	3.70596e-58	1.41197e-55
PABPC4	0.476031	4.80855e-56	1.62448e-54	6.36796e-52
RPL37A	0.125641	7.31373e-55	2.45204e-53	9.68558e-51
RGCC	0.465868	1.67898e-54	5.58662e-53	2.22347e-50
HINT1	0.248071	2.61108e-52	8.49596e-51	3.45785e-48
ATP2B1	0.386293	8.31233e-51	2.64616e-49	1.1008e-46
MT-ND4L	0.267008	6.41954e-50	2.00979e-48	8.50139e-46
TKT	0.198575	1.11624e-48	3.37497e-47	1.47824e-44
IER3	0.324493	2.53015e-48	7.59792e-47	3.35068e-44
PNRC1	0.206041	2.88713e-48	8.63075e-47	3.82342e-44
TMEM176B	0.417928	2.22027e-47	6.59261e-46	2.9403e-43
FOSB	0.195511	4.95565e-47	1.46326e-45	6.56277e-43
HSPA8	0.308346	4.52741e-46	1.30624e-44	5.99565e-42
A1BG	0.530949	5.04321e-46	1.4519e-44	6.67873e-42
TMEM176A	0.495739	5.09693e-46	1.46418e-44	6.74986e-42
RPL17	0.188438	1.49579e-45	4.26914e-44	1.98088e-41
EIF2S3	0.333576	2.31528e-45	6.55156e-44	3.06613e-41
SERP1	0.200429	3.26495e-45	9.17998e-44	4.32377e-41
PLAUR	0.298215	4.04272e-44	1.12004e-42	5.35378e-40
FAU	0.0993962	9.77803e-43	2.63728e-41	1.2949e-38
SLC25A3	0.254832	1.02216e-42	2.75131e-41	1.35364e-38
RPS21	0.137855	3.27011e-42	8.73105e-41	4.3306e-38
CSF3R	0.259561	1.5956e-41	4.23458e-40	2.11306e-37
TTC3	0.511196	3.08102e-41	8.12787e-40	4.08019e-37
EIF3M	0.245803	5.65109e-41	1.48193e-39	7.48374e-37
PTGS2	0.681419	5.97967e-41	1.56499e-39	7.91887e-37
FBL	0.366032	5.04927e-40	1.29088e-38	6.68674e-36
RPL38	0.108109	2.48556e-39	6.30579e-38	3.29162e-35
MKKS	0.585754	5.5429e-39	1.40085e-37	7.34046e-35
TIPARP	0.491056	6.42846e-38	1.59423e-36	8.51321e-34
APEX1	0.451614	7.04e-38	1.74263e-36	9.32307e-34
IDS	0.303806	1.46285e-37	3.60085e-36	1.93726e-33
CYP27A1	0.658239	2.32332e-37	5.67671e-36	3.07678e-33
QARS	0.451289	7.63509e-37	1.85867e-35	1.01111e-32
KLRB1	0.822126	1.47813e-36	3.56555e-35	1.95749e-32
RPL8	0.0930918	1.97924e-36	4.76564e-35	2.6211e-32
SRSF5	0.194878	2.10766e-36	5.06565e-35	2.79118e-32
SORL1	0.412974	2.22289e-36	5.33293e-35	2.94378e-32
ATP5E	0.0994466	5.64506e-36	1.34698e-34	7.47575e-32
MRPL33	0.28862	6.98974e-36	1.66185e-34	9.25651e-32
YBX1	0.165352	1.16647e-35	2.76343e-34	1.54476e-31
OST4	0.178415	2.66674e-34	6.14184e-33	3.53156e-30
HLA-DMB	0.300148	2.80817e-34	6.45635e-33	3.71886e-30
CTB-61M7.2	0.306149	8.95254e-34	2.04764e-32	1.18558e-29
RAB11FIP1	0.281201	1.68486e-33	3.82721e-32	2.23126e-29
SMDT1	0.268386	2.55545e-33	5.77506e-32	3.38419e-29
MTRNR2L1	0.810401	8.86691e-33	1.99362e-31	1.17424e-28
LSP1	0.192683	1.48633e-32	3.32491e-31	1.96834e-28
CPVL	0.243368	3.64465e-32	8.1256e-31	4.82661e-28
RPH3A	1.12532	9.28709e-32	2.06357e-30	1.22989e-27
HADHA	0.309047	2.60826e-31	5.75687e-30	3.45412e-27
KIF22	0.523231	9.39922e-31	2.04056e-29	1.24474e-26
BASP1	0.498196	9.54944e-31	2.06977e-29	1.26463e-26
RPL36A	0.12892	1.84486e-30	3.97259e-29	2.44314e-26
WASF2	0.313627	2.48413e-30	5.33183e-29	3.28974e-26
FCAR	0.539794	2.6887e-30	5.76157e-29	3.56065e-26
NR4A2	0.224157	4.76356e-30	1.01584e-28	6.30839e-26
FOSL2	0.302818	9.62259e-30	2.04218e-28	1.27432e-25
TOMM20	0.266473	1.06127e-29	2.24871e-28	1.40544e-25
COTL1	0.116971	1.60226e-29	3.38417e-28	2.12188e-25
TPPP3	0.551407	3.70984e-29	7.68847e-28	4.91293e-25
GPR183	0.337144	3.69296e-29	7.6655e-28	4.89059e-25
LDHB	0.267564	1.00652e-28	2.06018e-27	1.33294e-24
HLA-DMA	0.219952	9.10659e-28	1.82449e-26	1.20599e-23
C5AR1	0.266939	1.32602e-27	2.64068e-26	1.75605e-23
CRTAP	0.272841	2.06233e-27	4.08853e-26	2.73114e-23
ITGAE	0.437808	2.14832e-27	4.25266e-26	2.84503e-23
CEBPD	0.204486	3.2023e-27	6.31072e-26	4.24081e-23
ZDHHC1	0.547938	1.23683e-26	2.37038e-25	1.63793e-22
UXT	0.223512	1.30673e-26	2.50072e-25	1.7305e-22
EIF3D	0.263979	1.59253e-26	3.03888e-25	2.10898e-22
RAE1	0.527974	2.50354e-26	4.7499e-25	3.31543e-22
ALDH1A1	0.428852	2.55804e-26	4.84637e-25	3.38761e-22
CCT8	0.266794	5.25707e-26	9.88912e-25	6.96194e-22
IMPDH2	0.531152	6.57771e-26	1.23383e-24	8.71087e-22
OGFRL1	0.274521	7.40304e-26	1.38472e-24	9.80385e-22
AHNAK	0.195349	7.403e-26	1.38472e-24	9.8038e-22
YPEL3	0.327233	1.32698e-25	2.47511e-24	1.75733e-21
ZNF331	0.477876	3.11453e-25	5.72062e-24	4.12457e-21
ATP5A1	0.23897	4.59534e-25	8.41716e-24	6.0856e-21
CMTM3	0.326215	5.88877e-25	1.07419e-23	7.7985e-21
BRK1	0.183249	6.5437e-25	1.19036e-23	8.66582e-21
CANX	0.239951	2.25039e-24	4.04369e-23	2.9802e-20
RPL12	0.074749	3.25142e-24	5.81087e-23	4.30586e-20
AMICA1	0.200365	5.66823e-24	1.00622e-22	7.50643e-20
LMNA	0.361164	1.08969e-23	1.92409e-22	1.44307e-19
RAB32	0.259965	6.40768e-23	1.11654e-21	8.48569e-19
NT5C3B	0.879713	2.05164e-22	3.52398e-21	2.71699e-18
DSTN	0.322354	2.58767e-22	4.43892e-21	3.42685e-18
SRSF9	0.210157	1.57367e-21	2.61811e-20	2.08401e-17
PTGER4	0.377897	2.56558e-21	4.2417e-20	3.3976e-17
PTPRE	0.198029	2.85169e-21	4.70885e-20	3.7765e-17
SNHG8	0.228203	5.0897e-21	8.32134e-20	6.74028e-17
MYADM	0.188687	5.4909e-21	8.96622e-20	7.2716e-17
TMEM256	0.249674	9.06662e-21	1.46964e-19	1.20069e-16
HIST1H4C	0.547249	1.256e-20	2.02597e-19	1.66332e-16
TUBA1A	0.184869	1.33586e-20	2.15216e-19	1.76908e-16
RBMX	0.227085	1.34289e-20	2.16086e-19	1.77839e-16
LST1	0.0921012	1.7382e-20	2.78007e-19	2.3019e-16
RASA4	0.619709	1.86518e-20	2.97239e-19	2.47006e-16
HLA-DQA2	0.543797	2.68775e-20	4.25255e-19	3.55938e-16
SIK1	0.278705	4.8568e-20	7.63878e-19	6.43186e-16
COX7C	0.110529	5.19611e-20	8.16276e-19	6.8812e-16
PID1	0.424074	5.37153e-20	8.41836e-19	7.11351e-16
HMGN3	0.202053	1.3161e-19	2.0385e-18	1.74292e-15
ST13	0.224833	1.73273e-19	2.67132e-18	2.29466e-15
CCNY	0.272362	2.13744e-19	3.27239e-18	2.83062e-15
CMTM6	0.177955	3.74538e-19	5.68156e-18	4.96e-15
MS4A7	0.21877	5.41136e-19	8.17134e-18	7.16627e-15
PPM1F	0.37677	6.59703e-19	9.92778e-18	8.73645e-15
MRPS6	0.318156	6.84836e-19	1.02943e-17	9.06928e-15
ZNF467	0.287125	7.10924e-19	1.06743e-17	9.41476e-15
HLA-DPA1	0.177358	7.55888e-19	1.13238e-17	1.00102e-14
SPN	0.325313	8.17663e-19	1.22216e-17	1.08283e-14
CCT6A	0.278856	1.50887e-18	2.24013e-17	1.9982e-14
TREM1	0.207584	2.30996e-18	3.39897e-17	3.05908e-14
OSM	0.323978	2.32088e-18	3.41126e-17	3.07354e-14
PPIF	0.312162	2.65983e-18	3.89647e-17	3.52241e-14
SLC2A3	0.198673	3.53181e-18	5.12849e-17	4.67718e-14
CHP1	0.204641	1.03527e-17	1.48217e-16	1.37101e-13
AL592183.1	0.349069	1.04771e-17	1.49836e-16	1.38748e-13
HLA-DQA1	0.319975	1.31883e-17	1.87783e-16	1.74653e-13
DDX46	0.248696	1.35902e-17	1.93106e-16	1.79975e-13
MINOS1	0.166142	1.40422e-17	1.99315e-16	1.85961e-13
CSDE1	0.180561	1.48789e-17	2.1029e-16	1.97042e-13
EIF4G2	0.164006	1.66877e-17	2.35351e-16	2.20995e-13
CD48	0.1419	1.83101e-17	2.57684e-16	2.42481e-13
H2AFZ	0.159368	2.79247e-17	3.90503e-16	3.69806e-13
PROK2	0.581307	3.14127e-17	4.38817e-16	4.15998e-13
C17orf89	0.303863	3.40442e-17	4.74576e-16	4.50847e-13
POLR1D	0.18119	3.91812e-17	5.45038e-16	5.18876e-13
OSBPL8	0.253317	6.57243e-17	9.07598e-16	8.70386e-13
PPP1R15A	0.13992	7.26371e-17	9.99931e-16	9.61933e-13
BTG2	0.181804	8.53217e-17	1.16968e-15	1.12991e-12
SNRPE	0.184126	9.21089e-17	1.26012e-15	1.2198e-12
MYEOV2	0.181721	9.36661e-17	1.2801e-15	1.24042e-12
DDX3X	0.180417	1.10226e-16	1.50023e-15	1.45972e-12
RP11-252A24.7	0.765577	4.48439e-16	5.98657e-15	5.93868e-12
ZNF703	0.518841	4.61727e-16	6.15776e-15	6.11466e-12
CD74	0.103263	5.34371e-16	7.11223e-15	7.07667e-12
POLR2L	0.119263	7.06016e-16	9.34043e-15	9.34977e-12
HNRNPA0	0.183284	9.07641e-16	1.19363e-14	1.20199e-11
FCER1A	1.05168	9.1858e-16	1.20563e-14	1.21648e-11
GABARAPL1	0.196971	1.17901e-15	1.53677e-14	1.56136e-11
TGFBI	0.184625	1.52355e-15	1.97614e-14	2.01764e-11
CAST	0.156956	1.70917e-15	2.2104e-14	2.26345e-11
ID3	0.672127	2.04766e-15	2.643e-14	2.71172e-11
CACNA2D3	0.533778	2.24505e-15	2.88933e-14	2.97312e-11
CNFN	0.999036	2.41733e-15	3.10501e-14	3.20127e-11
XIST	0.158837	3.45505e-15	4.3911e-14	4.57553e-11
SLC39A4	0.50886	4.09443e-15	5.1838e-14	5.42226e-11
SLC40A1	0.523734	4.82636e-15	6.06985e-14	6.39155e-11
PLXND1	0.347839	8.48917e-15	1.05363e-13	1.12422e-10
FRG1B	0.377062	1.41976e-14	1.75064e-13	1.88019e-10
TUFM	0.189991	2.69477e-14	3.27402e-13	3.56868e-10
HLA-DRB1	0.117215	2.87812e-14	3.49038e-13	3.8115e-10
RAP2B	0.24133	3.11658e-14	3.77611e-13	4.12729e-10
CD93	0.207074	6.28565e-14	7.51271e-13	8.32408e-10
POU2F2	0.208443	6.73882e-14	8.03983e-13	8.92421e-10
MBNL1	0.151216	7.43124e-14	8.84999e-13	9.84119e-10
TBL1X	0.385837	9.11158e-14	1.07736e-12	1.20665e-09
MT-ATP8	0.306655	9.24583e-14	1.09226e-12	1.22443e-09
ISCU	0.212006	9.86545e-14	1.16132e-12	1.30648e-09
ZNF106	0.228638	1.11154e-13	1.30382e-12	1.47202e-09
HSP90AB1	0.165424	1.24968e-13	1.46068e-12	1.65495e-09
COX4I1	0.0764449	1.53198e-13	1.78121e-12	2.0288e-09
TRAPPC6A	0.274898	1.78477e-13	2.06786e-12	2.36356e-09
RAB4A	0.290162	1.84735e-13	2.1385e-12	2.44645e-09
OAZ2	0.212193	1.89184e-13	2.18618e-12	2.50536e-09
FAM200B	0.213474	2.03598e-13	2.34456e-12	2.69625e-09
C16orf54	0.235133	2.12876e-13	2.44715e-12	2.81912e-09
OLR1	0.375738	2.36165e-13	2.70782e-12	3.12754e-09
ALDH2	0.184513	3.18134e-13	3.62257e-12	4.21305e-09
MZT2B	0.168889	3.42155e-13	3.8894e-12	4.53115e-09
PRKAR2A	0.33541	4.11731e-13	4.66031e-12	5.45256e-09
C19orf43	0.121201	4.16562e-13	4.71096e-12	5.51653e-09
CERK	0.482064	4.65054e-13	5.24592e-12	6.15871e-09
IMPA2	0.346854	5.29392e-13	5.95139e-12	7.01074e-09
RPGR	0.404606	5.31221e-13	5.96183e-12	7.03496e-09
PEA15	0.299516	5.48746e-13	6.1533e-12	7.26705e-09
ANP32B	0.151795	6.18342e-13	6.91614e-12	8.18871e-09
GNAS	0.160711	6.2146e-13	6.94514e-12	8.22999e-09
FRMD4B	0.378004	7.40443e-13	8.24007e-12	9.80568e-09
TNRC6B	0.231913	7.77073e-13	8.6332e-12	1.02908e-08
DAP3	0.283224	9.22876e-13	1.02188e-11	1.22216e-08
UQCRB	0.0738939	1.00069e-12	1.10619e-11	1.32521e-08
EIF3A	0.18407	1.03617e-12	1.1435e-11	1.3722e-08
CTD-2336O2.1	0.460199	1.23186e-12	1.35607e-11	1.63135e-08
CTDSP2	0.267542	1.35624e-12	1.48558e-11	1.79607e-08
FXR1	0.255557	1.40569e-12	1.5372e-11	1.86155e-08
RSL1D1	0.163053	1.44864e-12	1.58287e-11	1.91844e-08
SVIP	0.471196	1.7963e-12	1.94987e-11	2.37884e-08
IPO5	0.460318	2.27961e-12	2.46239e-11	3.01889e-08
SPINT2	0.253596	2.49375e-12	2.68493e-11	3.30247e-08
IGBP1	0.212582	3.15251e-12	3.38047e-11	4.17487e-08
TAGLN2	0.119772	5.74309e-12	6.10399e-11	7.60557e-08
MICAL2	0.469103	6.68453e-12	7.08753e-11	8.85233e-08
VNN2	0.259491	7.79069e-12	8.2078e-11	1.03172e-07
PTP4A2	0.127579	8.38809e-12	8.80916e-11	1.11084e-07
LINC00877	0.294778	9.03256e-12	9.45599e-11	1.19618e-07
IKBIP	0.331476	1.03153e-11	1.07818e-10	1.36605e-07
PITHD1	0.351811	1.06269e-11	1.10988e-10	1.40733e-07
JUND	0.102077	1.24545e-11	1.29665e-10	1.64934e-07
HSPA5	0.178115	1.26532e-11	1.31631e-10	1.67567e-07
LITAF	0.164809	1.33468e-11	1.38303e-10	1.76751e-07
PLCB1	0.619481	1.34183e-11	1.38936e-10	1.77699e-07
PARK7	0.146215	1.73031e-11	1.78184e-10	2.29144e-07
CACNA2D4	0.349821	1.82154e-11	1.87287e-10	2.41226e-07
MARCKSL1	0.247079	2.12965e-11	2.17952e-10	2.82029e-07
CHCHD2	0.100427	2.1838e-11	2.23321e-10	2.89201e-07
CMTM2	0.715228	2.78584e-11	2.81196e-10	3.68929e-07
C6orf48	0.159548	2.77683e-11	2.805e-10	3.67736e-07
FAM162A	0.369967	3.08824e-11	3.11245e-10	4.08976e-07
ZFAS1	0.102697	3.50966e-11	3.52376e-10	4.64784e-07
RP11-213H15.1	1.03572	3.90289e-11	3.90082e-10	5.16859e-07
USP22	0.326775	4.17939e-11	4.16461e-10	5.53476e-07
RPS29	0.0465874	4.38229e-11	4.35043e-10	5.80347e-07
SESN3	0.479533	4.76386e-11	4.72334e-10	6.30878e-07
RTN1	0.406232	5.75172e-11	5.65899e-10	7.617e-07
POLE4	0.144032	5.81118e-11	5.71325e-10	7.69575e-07
SETD9	0.541542	7.14614e-11	6.99456e-10	9.46364e-07
CD83	0.14825	7.21845e-11	7.06011e-10	9.55939e-07
RSL24D1	0.130466	7.5718e-11	7.40025e-10	1.00273e-06
FKBP2	0.194432	8.25427e-11	8.04944e-10	1.09311e-06
PRKDC	0.3378	9.14571e-11	8.89909e-10	1.21117e-06
FGFBP2	0.547459	1.13966e-10	1.09764e-09	1.50926e-06
OLIG1	0.447988	1.345e-10	1.28791e-09	1.78118e-06
CNIH1	0.175343	1.52998e-10	1.45766e-09	2.02615e-06
TNFSF12	0.348301	1.54425e-10	1.4702e-09	2.04505e-06
ALKBH5	0.259844	1.69023e-10	1.60572e-09	2.23837e-06
VASH1	0.545179	2.1004e-10	1.98117e-09	2.78156e-06
HMGA1	0.239642	2.19147e-10	2.06413e-09	2.90217e-06
BICD2	0.329818	2.24396e-10	2.11056e-09	2.97167e-06
DLEU7	0.695118	2.33987e-10	2.19921e-09	3.09868e-06
ERGIC3	0.158205	2.38088e-10	2.23459e-09	3.153e-06
COPRS	0.378317	2.402e-10	2.25281e-09	3.18097e-06
CD300LF	0.239663	2.43415e-10	2.28135e-09	3.22354e-06
SNRPF	0.168594	2.57326e-10	2.40832e-09	3.40777e-06
CBL	0.333617	2.58604e-10	2.41687e-09	3.4247e-06
TGIF1	0.235295	2.6238e-10	2.45042e-09	3.4747e-06
PHB2	0.205533	2.83786e-10	2.64102e-09	3.75817e-06
SLCO3A1	0.235672	3.20954e-10	2.97855e-09	4.2504e-06
CKLF	0.126038	3.645e-10	3.37558e-09	4.82708e-06
TMEM14B	0.174279	3.95979e-10	3.64924e-09	5.24396e-06
EVI2B	0.0941052	4.09028e-10	3.75903e-09	5.41676e-06
GNG2	0.244826	4.50381e-10	4.1219e-09	5.96439e-06
METTL15	0.346402	4.83416e-10	4.41509e-09	6.40188e-06
DST	0.556515	4.91576e-10	4.48652e-09	6.50994e-06
C16orf74	0.492743	5.34014e-10	4.85711e-09	7.07194e-06
RAB3D	0.206093	5.44424e-10	4.94839e-09	7.2098e-06
DDB1	0.332711	5.69896e-10	5.17281e-09	7.54713e-06
LCK	0.360395	6.09159e-10	5.51408e-09	8.0671e-06
NDEL1	0.3574	6.29136e-10	5.69102e-09	8.33165e-06
RASSF1	0.29299	8.24607e-10	7.4086e-09	1.09203e-05
MTRNR2L8	0.275332	8.55368e-10	7.67455e-09	1.13276e-05
NSA2	0.144816	8.89485e-10	7.96986e-09	1.17795e-05
HSPD1	0.222684	9.39337e-10	8.39949e-09	1.24396e-05
REPIN1	0.374789	9.4729e-10	8.46489e-09	1.2545e-05
CLEC7A	0.100081	9.53845e-10	8.51198e-09	1.26318e-05
HSPE1	0.188494	9.56906e-10	8.53354e-09	1.26723e-05
PNISR	0.142093	9.78591e-10	8.70348e-09	1.29595e-05
ENG	0.388412	1.01792e-09	9.04113e-09	1.34803e-05
AP001055.6	0.429349	1.05898e-09	9.39325e-09	1.40241e-05
YBX3	0.139495	1.13844e-09	1.00845e-08	1.50763e-05
ESD	0.159767	1.31098e-09	1.15742e-08	1.73613e-05
PEBP1	0.226375	1.39413e-09	1.22592e-08	1.84624e-05
TBC1D9	0.341729	1.6761e-09	1.46319e-08	2.21966e-05
SNX29	0.38512	1.68584e-09	1.47072e-08	2.23256e-05
ACYP2	0.333679	1.98805e-09	1.72302e-08	2.63277e-05
ATP5L	0.0653123	2.04665e-09	1.77149e-08	2.71038e-05
NUP214	0.120017	2.09613e-09	1.81195e-08	2.77591e-05
GAS7	0.193377	2.30377e-09	1.98367e-08	3.05088e-05
NCL	0.1451	2.51704e-09	2.15889e-08	3.33332e-05
SELK	0.138176	2.57032e-09	2.2003e-08	3.40387e-05
EIF1AX	0.145598	2.68114e-09	2.28778e-08	3.55064e-05
SRSF6	0.178176	3.12158e-09	2.6381e-08	4.13391e-05
ZNF395	0.534965	4.05165e-09	3.39595e-08	5.3656e-05
NME3	0.193389	4.19079e-09	3.50813e-08	5.54986e-05
BRI3BP	0.394504	4.37236e-09	3.6539e-08	5.79032e-05
CLEC4A	0.136895	4.37321e-09	3.6539e-08	5.79144e-05
SUMF2	0.260115	4.42804e-09	3.69738e-08	5.86405e-05
ATM	0.233501	4.74813e-09	3.94972e-08	6.28795e-05
CD6	0.527723	4.88476e-09	4.05827e-08	6.46888e-05
NONO	0.15898	4.88882e-09	4.0591e-08	6.47426e-05
FOXP1	0.182514	5.82425e-09	4.79864e-08	7.71305e-05
RP11-245G13.2	1.54993	5.99517e-09	4.93437e-08	7.93941e-05
MYLIP	0.24561	6.01445e-09	4.94717e-08	7.96494e-05
SET	0.122939	9.29892e-09	7.56423e-08	0.000123146
CSRNP1	0.168585	1.07495e-08	8.71206e-08	0.000142355
HOPX	0.523953	1.37448e-08	1.10249e-07	0.000182022
NUDT3	0.199778	1.39037e-08	1.11457e-07	0.000184127
IL6R	0.222492	1.5257e-08	1.21642e-07	0.000202048
TACC1	0.189029	1.62333e-08	1.29193e-07	0.000214978
RPL36AL	0.0769064	1.69142e-08	1.3437e-07	0.000223995
RASSF3	0.168644	1.69801e-08	1.34813e-07	0.000224867
ATP5S	0.361081	1.72683e-08	1.36937e-07	0.000228685
TSPAN33	0.689788	1.73265e-08	1.37316e-07	0.000229455
CXXC5	0.287351	1.90985e-08	1.50998e-07	0.000252922
CIRBP	0.0996016	1.95726e-08	1.54562e-07	0.0002592
MLTK	0.292899	2.27504e-08	1.78169e-07	0.000301284
GLRX5	0.268062	2.30726e-08	1.80586e-07	0.000305551
CHN2	0.262786	2.68419e-08	2.08608e-07	0.000355468
HSP90B1	0.129125	2.86724e-08	2.22573e-07	0.000379709
JTB	0.109535	3.18744e-08	2.46705e-07	0.000422112
NENF	0.189928	3.45085e-08	2.66005e-07	0.000456996
CBX6	0.21564	3.47374e-08	2.67458e-07	0.000460028
ELOVL5	0.186611	3.50912e-08	2.69868e-07	0.000464713
ORAI2	0.280239	3.60945e-08	2.77101e-07	0.000477999
CAMK2G	0.400498	4.15261e-08	3.18063e-07	0.000549931
GTF2A2	0.158189	4.20685e-08	3.21845e-07	0.000557113
BTG1	0.0760196	4.37346e-08	3.3382e-07	0.000579177
MLEC	0.275469	4.75272e-08	3.61686e-07	0.000629403
LYZ	0.0481685	4.92997e-08	3.74355e-07	0.000652876
MID1IP1	0.168377	5.19336e-08	3.93679e-07	0.000687756
KLF13	0.175127	5.46294e-08	4.13168e-07	0.000723457
ZFHX3	0.221423	5.46864e-08	4.13363e-07	0.000724212
LGALS3	0.0990341	5.92774e-08	4.46536e-07	0.000785011
FAM168B	0.342912	6.21077e-08	4.6706e-07	0.000822492
TGOLN2	0.143667	6.37524e-08	4.79156e-07	0.000844273
ZNF652	0.282811	6.4452e-08	4.84139e-07	0.000853538
SLC25A33	0.314667	6.87431e-08	5.1608e-07	0.000910365
MPC2	0.205634	7.23761e-08	5.41819e-07	0.000958477
GNA12	0.426682	7.88787e-08	5.88833e-07	0.00104459
CCDC23	0.215802	8.01763e-08	5.97846e-07	0.00106177
DNAJC3	0.190473	8.16967e-08	6.0884e-07	0.00108191
MRPL51	0.158257	8.97239e-08	6.65293e-07	0.00118821
OXA1L	0.156753	8.99324e-08	6.66466e-07	0.00119097
IFT20	0.190652	9.32362e-08	6.89022e-07	0.00123473
CD3E	0.255491	9.68665e-08	7.14654e-07	0.0012828
RNF125	0.286717	1.00407e-07	7.38304e-07	0.00132968
NRG1	0.203054	1.08843e-07	7.99447e-07	0.0014414
CAMK4	0.533419	1.12673e-07	8.26666e-07	0.00149213
AMPD2	0.223234	1.21962e-07	8.92346e-07	0.00161515
EMR3	0.637633	1.40273e-07	1.01844e-06	0.00185763
TRAPPC2P1	0.486068	1.4393e-07	1.04385e-06	0.00190607
POLR2J	0.138334	1.4491e-07	1.05038e-06	0.00191905
EPB41	0.290917	1.58743e-07	1.14751e-06	0.00210224
TLE4	0.143838	1.66795e-07	1.20374e-06	0.00220887
RP11-349A22.5	0.160462	1.70009e-07	1.2256e-06	0.00225142
MYCL	0.320167	1.72939e-07	1.24537e-06	0.00229023
TIMM9	0.229301	1.74062e-07	1.25209e-06	0.0023051
IL1A	1.08605	1.82617e-07	1.31149e-06	0.00241839
NDUFC2	0.119543	1.89891e-07	1.36152e-06	0.00251473
SFXN4	0.43179	1.97829e-07	1.41322e-06	0.00261985
CLN6	0.352428	1.97849e-07	1.41322e-06	0.00262011
TIMM10	0.205593	2.04155e-07	1.45434e-06	0.00270362
APRT	0.0907163	2.04546e-07	1.45635e-06	0.0027088
CD40LG	0.877461	2.06052e-07	1.46628e-06	0.00272875
DENND6B	0.25477	2.1869e-07	1.55287e-06	0.00289611
RBP7	0.122668	2.193e-07	1.55637e-06	0.00290419
OSTC	0.130162	2.20731e-07	1.56485e-06	0.00292314
C21orf2	0.310194	2.28717e-07	1.6206e-06	0.0030289
RASSF5	0.162071	2.39959e-07	1.69572e-06	0.00317778
MATK	0.647493	2.65904e-07	1.87406e-06	0.00352137
HEBP2	0.157361	2.82776e-07	1.99005e-06	0.0037448
LASP1	0.160389	2.97464e-07	2.08539e-06	0.00393931
ZNF83	0.455655	3.16163e-07	2.21298e-06	0.00418695
MAP3K2	0.144305	3.32381e-07	2.31914e-06	0.00440172
ARL6IP4	0.0867865	3.35071e-07	2.33667e-06	0.00443734
ATP5G2	0.0557515	3.38358e-07	2.35712e-06	0.00448088
LPGAT1	0.202898	3.39504e-07	2.36385e-06	0.00449605
CASS4	1.0696	3.43534e-07	2.38815e-06	0.00454942
TTC19	0.261716	3.58632e-07	2.48658e-06	0.00474936
SNHG7	0.185349	3.85067e-07	2.66151e-06	0.00509945
ZFAND1	0.22539	3.89645e-07	2.69052e-06	0.00516007
VAMP2	0.112985	3.95221e-07	2.726e-06	0.00523392
SLC7A7	0.106055	4.02586e-07	2.77535e-06	0.00533145
AC005264.2	0.754971	4.05338e-07	2.78852e-06	0.0053679
RBM14	0.287035	4.08925e-07	2.81173e-06	0.00541539
JAK1	0.141398	4.33944e-07	2.97757e-06	0.00574672
RP11-290F20.3	0.134033	4.53274e-07	3.10378e-06	0.0060027
PLEKHA1	0.496942	4.89404e-07	3.33565e-06	0.00648117
FAM195A	0.210025	5.64026e-07	3.81286e-06	0.0074694
SCGB3A2	1.22154	5.6706e-07	3.83142e-06	0.00750958
CPT1A	0.253733	5.83733e-07	3.93403e-06	0.00773037
ATL3	0.277953	6.42906e-07	4.31089e-06	0.00851401
GLIPR1	0.0906373	6.5722e-07	4.40464e-06	0.00870357
BCLAF1	0.11937	6.67341e-07	4.46569e-06	0.0088376
MIB1	0.384711	6.80831e-07	4.55136e-06	0.00901624
TMEM52B	0.673017	7.04514e-07	4.70256e-06	0.00932988
ABHD2	0.214811	7.97812e-07	5.30446e-06	0.0105654
CD37	0.0725818	7.97891e-07	5.30446e-06	0.0105665
C1QBP	0.157198	8.12776e-07	5.4007e-06	0.0107636
IQCH-AS1	0.815345	8.41837e-07	5.58819e-06	0.0111484
CHRAC1	0.205919	8.45291e-07	5.60831e-06	0.0111942
CTSW	0.306676	8.82595e-07	5.84118e-06	0.0116882
RFX2	0.330813	9.11712e-07	6.00986e-06	0.0120738
ZNF385A	0.136622	9.40763e-07	6.18596e-06	0.0124585
DTYMK	0.386085	9.52448e-07	6.25348e-06	0.0126133
SPRED1	0.779298	9.60112e-07	6.30067e-06	0.0127148
RBM8A	0.119617	9.84777e-07	6.4488e-06	0.0130414
GPX3	0.962305	9.97303e-07	6.52212e-06	0.0132073
WNK1	0.169101	1.11623e-06	7.25685e-06	0.0147822
SATB1	0.24658	1.13029e-06	7.34107e-06	0.0149684
AP003774.1	1.00165	1.14022e-06	7.39833e-06	0.0151
H2AFV	0.127161	1.14879e-06	7.44659e-06	0.0152134
USP36	0.281222	1.17028e-06	7.57851e-06	0.0154981
USP16	0.159875	1.174e-06	7.59888e-06	0.0155473
PDXDC1	0.308143	1.21485e-06	7.8479e-06	0.0160882
FOXO1	0.390367	1.25923e-06	8.1109e-06	0.016676
GAPT	0.211154	1.26922e-06	8.16728e-06	0.0168083
SERBP1	0.112661	1.27922e-06	8.22363e-06	0.0169407
LINC00954	0.787963	1.32788e-06	8.51995e-06	0.0175852
CAT	0.149173	1.3325e-06	8.54543e-06	0.0176463
GPR155	0.313884	1.33751e-06	8.5734e-06	0.0177126
STT3B	0.161074	1.34728e-06	8.63186e-06	0.017842
MRPS33	0.214129	1.358e-06	8.69059e-06	0.017984
KLF4	0.0763359	1.35842e-06	8.69059e-06	0.0179895
KCNK6	0.290033	1.37151e-06	8.77009e-06	0.0181628
TPRKB	0.196092	1.37799e-06	8.80732e-06	0.0182488
BCL11B	0.443455	1.42803e-06	9.11394e-06	0.0189114
CA11	0.39922	1.4426e-06	9.2025e-06	0.0191044
MAPK1	0.149867	1.45522e-06	9.27853e-06	0.0192715
MGAT4A	0.208166	1.50088e-06	9.56503e-06	0.0198761
LRPPRC	0.279647	1.50359e-06	9.57773e-06	0.0199121
GAS2L1	0.284464	1.5461e-06	9.84376e-06	0.020475
DLG4	0.455933	1.57023e-06	9.99255e-06	0.0207945
RPS10	0.055352	1.57254e-06	1.00025e-05	0.0208252
BCL7C	0.253494	1.57681e-06	1.00201e-05	0.0208817
NOTCH2	0.144259	1.59633e-06	1.01344e-05	0.0211403
SIVA1	0.145654	1.70988e-06	1.08137e-05	0.0226439
STXBP2	0.0804694	1.7296e-06	1.09332e-05	0.0229051
ZNF487	0.309896	1.85654e-06	1.16966e-05	0.0245862
TSPYL1	0.183666	1.90245e-06	1.1963e-05	0.0251941
RP11-796E2.4	0.293241	1.97786e-06	1.24195e-05	0.0261928
COX7A2L	0.0951163	2.01755e-06	1.26448e-05	0.0267184
LINC01001	0.642194	2.04079e-06	1.27844e-05	0.0270262
MRPS27	0.346557	2.06665e-06	1.29219e-05	0.0273686
ITGB2-AS1	0.213884	2.11078e-06	1.31854e-05	0.0279531
RBM23	0.179489	2.19039e-06	1.36505e-05	0.0290073
GPAA1	0.208749	2.20751e-06	1.37378e-05	0.0292341
TPCN1	0.302477	2.30061e-06	1.42903e-05	0.030467
CXCL1	0.459138	2.34806e-06	1.45782e-05	0.0310954
2025-09-09	0.123936	2.48799e-06	1.54109e-05	0.0329485
DUSP6	0.10087	2.55328e-06	1.58005e-05	0.0338131
PLP2	0.0922907	2.65934e-06	1.64338e-05	0.0352176
ALG13	0.192062	2.7092e-06	1.67185e-05	0.0358779
RP13-270P17.3	0.623409	2.7425e-06	1.69082e-05	0.0363189
CATSPER2	0.930883	2.89802e-06	1.7809e-05	0.0383784
SGK1	0.115618	2.99566e-06	1.83665e-05	0.0396716
SND1	0.212784	3.01785e-06	1.84939e-05	0.0399654
SSBP1	0.125355	3.0296e-06	1.85488e-05	0.040121
HOMER3	0.292955	3.12705e-06	1.91015e-05	0.0414116
AKR1B1	0.225181	3.1271e-06	1.91015e-05	0.0414121
HEBP1	0.174271	3.13195e-06	1.91224e-05	0.0414764
TYW3	0.284707	3.13985e-06	1.91618e-05	0.0415811
OLFM1	0.648932	3.16619e-06	1.93136e-05	0.0419299
ATP2B4	0.29982	3.34959e-06	2.03854e-05	0.0443586
CYBRD1	0.277848	3.39812e-06	2.06618e-05	0.0450014
TRAF3	0.330043	3.45854e-06	2.10002e-05	0.0458014
IL16	0.216712	3.4809e-06	2.11166e-05	0.0460976
ZNF814	0.68545	3.51397e-06	2.13075e-05	0.0465355
IVNS1ABP	0.143847	3.6338e-06	2.19537e-05	0.0481224
EIF4H	0.149822	3.71997e-06	2.24333e-05	0.0492636
STX5	-0.22028	3.74461e-06	2.25614e-05	0.0495899
MPDU1	-0.234837	3.72936e-06	2.24797e-05	0.0493879
EGFL7	-0.80999	3.71712e-06	2.24333e-05	0.0492259
RPS9	-0.0277966	3.71903e-06	2.24333e-05	0.0492511
FKBP9	-0.726532	3.6631e-06	2.21206e-05	0.0485105
ATP6V1F	-0.0797488	3.59333e-06	2.17191e-05	0.0475865
AC147651.4	-0.535355	3.5859e-06	2.16952e-05	0.0474881
SNRNP27	-0.195719	3.58817e-06	2.16977e-05	0.0475181
SKA2	-0.259074	3.58595e-06	2.16952e-05	0.0474887
ZFAND6	-0.15249	3.5861e-06	2.16952e-05	0.0474908
RAB39A	-1.04395	3.57243e-06	2.16421e-05	0.0473096
EMG1	-0.295069	3.56936e-06	2.16334e-05	0.047269
RILP	-0.224736	3.47321e-06	2.10796e-05	0.0459957
CTD-2369P2.2	-0.637109	3.42196e-06	2.07876e-05	0.045317
SEC14L1	-0.158498	3.41288e-06	2.0742e-05	0.0451968
ZNF296	-0.474982	3.38001e-06	2.05611e-05	0.0447614
DNAJB11	-0.175459	3.30976e-06	2.01523e-05	0.0438312
AKAP13	-0.123183	3.27068e-06	1.99235e-05	0.0433136
ZC3H12A	-0.252116	3.23887e-06	1.97387e-05	0.0428923
C1orf35	-0.281523	3.21103e-06	1.95781e-05	0.0425237
TAOK3	-0.144363	3.1189e-06	1.9069e-05	0.0413036
MAF	-0.551509	3.08887e-06	1.88942e-05	0.0409059
MFSD10	-0.188295	3.08162e-06	1.88585e-05	0.0408099
GNB1	-0.130442	3.02613e-06	1.85361e-05	0.040075
CD300C	-0.214806	2.9291e-06	1.79667e-05	0.03879
NOD2	-0.294915	2.92474e-06	1.79482e-05	0.0387323
GFER	-0.240061	2.92369e-06	1.79482e-05	0.0387185
MAGOHB	-0.305507	2.91129e-06	1.78823e-05	0.0385542
CYB561D2	-0.234507	2.88973e-06	1.77664e-05	0.0382688
TNS1	-0.966262	2.83286e-06	1.74248e-05	0.0375156
VAPA	-0.0909337	2.81104e-06	1.72986e-05	0.0372266
CCDC109B	-0.113058	2.79722e-06	1.72216e-05	0.0370436
PISD	-0.260218	2.76522e-06	1.70325e-05	0.0366198
VPS4A	-0.24706	2.74837e-06	1.69365e-05	0.0363966
RNF149	-0.122605	2.74094e-06	1.69065e-05	0.0362983
AC013449.1	-0.624591	2.69116e-06	1.66149e-05	0.035639
RBM22	-0.216748	2.67958e-06	1.65512e-05	0.0354857
NCKAP1L	-0.180384	2.60944e-06	1.6133e-05	0.0345569
RWDD1	-0.126655	2.58341e-06	1.59795e-05	0.0342121
CDK5	-0.29983	2.52971e-06	1.5662e-05	0.033501
RSBN1L	-0.24078	2.47759e-06	1.53536e-05	0.0328107
RNF113A	-0.295749	2.4488e-06	1.51824e-05	0.0324295
ZNF267	-0.212778	2.36313e-06	1.46581e-05	0.031295
TRPM2	-0.406139	2.3528e-06	1.46008e-05	0.0311581
AASDHPPT	-0.278403	2.27087e-06	1.41122e-05	0.0300731
SNAPIN	-0.215932	2.27055e-06	1.41122e-05	0.0300689
HNRNPA1L2	-0.240605	2.22271e-06	1.38259e-05	0.0294353
PPP4R1L	-0.570161	2.20603e-06	1.3735e-05	0.0292144
ARHGAP15	-0.2134	2.19777e-06	1.369e-05	0.029105
MRPS12	-0.173884	2.16749e-06	1.35141e-05	0.028704
CTNNA1	-0.181588	2.1426e-06	1.33652e-05	0.0283744
MFSD1	-0.120685	2.12472e-06	1.326e-05	0.0281377
TRAPPC4	-0.273059	2.11596e-06	1.32115e-05	0.0280217
FLAD1	-0.330652	2.06904e-06	1.29308e-05	0.0274003
MICU2	-0.234537	2.04537e-06	1.27949e-05	0.0270868
SMIM7	-0.160459	2.04494e-06	1.27949e-05	0.0270811
RBM39	-0.0896187	2.0449e-06	1.27949e-05	0.0270806
MOSPD2	-0.278521	2.01727e-06	1.26448e-05	0.0267146
UBXN1	-0.0975766	2.01531e-06	1.26427e-05	0.0266887
PEX14	-0.536164	1.99019e-06	1.2491e-05	0.026356
DLD	-0.226843	1.92563e-06	1.20973e-05	0.0255012
GPATCH3	-0.423648	1.91872e-06	1.20596e-05	0.0254096
COPZ1	-0.15648	1.90211e-06	1.1963e-05	0.0251897
2025-03-07	-0.20625	1.89654e-06	1.19372e-05	0.0251159
SPATA5L1	-0.481162	1.88953e-06	1.18987e-05	0.025023
OSBPL9	-0.306645	1.85567e-06	1.16966e-05	0.0245746
AFTPH	-0.210133	1.80768e-06	1.13996e-05	0.0239391
USP25	-0.242631	1.80721e-06	1.13996e-05	0.0239329
VMAC	-0.518124	1.75426e-06	1.10732e-05	0.0232316
PTPN12	-0.168559	1.75157e-06	1.10615e-05	0.023196
SLC17A5	-0.400418	1.74976e-06	1.10554e-05	0.0231721
ABCA7	-0.310719	1.6959e-06	1.07304e-05	0.0224588
PYROXD1	-0.347232	1.67331e-06	1.05926e-05	0.0221596
MRPL1	-0.295617	1.66361e-06	1.05362e-05	0.0220312
CHUK	-0.36569	1.65693e-06	1.04989e-05	0.0219427
BCKDHA	-0.53412	1.64769e-06	1.04454e-05	0.0218204
TGM2	-0.92399	1.62872e-06	1.033e-05	0.0215691
RP11-63P12.6	-0.406703	1.62424e-06	1.03066e-05	0.0215098
RP11-701P16.5	-0.46619	1.5834e-06	1.00571e-05	0.020969
NDUFB5	-0.107739	1.57682e-06	1.00201e-05	0.0208819
USP6	-0.523319	1.42627e-06	9.1071e-06	0.0188881
PSMD13	-0.17052	1.40159e-06	8.95379e-06	0.0185612
FNIP1	-0.293732	1.3484e-06	8.63486e-06	0.0178569
SLC3A2	-0.167052	1.32137e-06	8.48227e-06	0.0174989
SMIM15	-0.27393	1.30829e-06	8.40237e-06	0.0173257
ARHGAP9	-0.176796	1.28927e-06	8.28423e-06	0.0170738
FBP1	-0.191522	1.27285e-06	8.18666e-06	0.0168563
LEMD2	-0.335558	1.26863e-06	8.16728e-06	0.0168005
CXXC1	-0.280074	1.24084e-06	7.99635e-06	0.0164325
ZCCHC10	-0.208633	1.23915e-06	7.98935e-06	0.0164101
IST1	-0.204125	1.23853e-06	7.98924e-06	0.0164019
SLC22A15	-0.408407	1.22824e-06	7.92667e-06	0.0162655
CBLL1	-0.319715	1.2168e-06	7.85672e-06	0.0161141
PI4K2B	-0.325618	1.19724e-06	7.73793e-06	0.015855
RP11-701P16.2	-0.816299	1.19447e-06	7.72379e-06	0.0158183
ADA	-0.361271	1.18388e-06	7.65905e-06	0.0156781
FAM21A	-0.519863	1.16398e-06	7.54136e-06	0.0154145
VPS26A	-0.218726	1.14084e-06	7.39872e-06	0.0151082
MIR22HG	-0.18468	1.13321e-06	7.3564e-06	0.0150071
NDUFB8-1	-0.104866	1.11805e-06	7.26516e-06	0.0148064
ACOT2	-1.06425	1.09962e-06	7.15237e-06	0.0145622
ARID4A	-0.218686	1.08685e-06	7.07279e-06	0.0143931
SAP30BP	-0.202097	1.08129e-06	7.0401e-06	0.0143196
GLT8D1	-0.395416	1.07887e-06	7.02778e-06	0.0142875
F5	-0.302653	1.06876e-06	6.96533e-06	0.0141536
PSMA1	-0.104924	1.05718e-06	6.89329e-06	0.0140003
LENG1	-0.283239	1.0442e-06	6.81199e-06	0.0138283
ZNRF2	-0.375752	1.04267e-06	6.80536e-06	0.0138081
EIF5B	-0.177279	1.02112e-06	6.668e-06	0.0135227
C1QC	-1.70516	1.01294e-06	6.61787e-06	0.0134144
STX4	-0.228607	1.01069e-06	6.60639e-06	0.0133846
TTC1	-0.22594	9.93474e-07	6.50028e-06	0.0131566
ANAPC13	-0.192983	9.85118e-07	6.4488e-06	0.0130459
DENND3	-0.209476	9.8314e-07	6.44222e-06	0.0130197
HSPA6	-0.388736	9.7193e-07	6.37192e-06	0.0128713
TSPAN14	-0.179065	9.67316e-07	6.34481e-06	0.0128102
PIM1	-0.202834	9.51845e-07	6.25262e-06	0.0126053
DAPP1	-0.211729	9.43573e-07	6.20136e-06	0.0124957
UTP3	-0.370466	9.39635e-07	6.18161e-06	0.0124436
C11orf21	-0.218245	9.22241e-07	6.0702e-06	0.0122132
TNS3	-0.336311	9.19854e-07	6.0575e-06	0.0121816
ARV1	-0.430345	9.1275e-07	6.0137e-06	0.0120875
MRPL27	-0.19578	9.07486e-07	5.98498e-06	0.0120178
C20orf24	-0.105918	9.06249e-07	5.9798e-06	0.0120015
CARS	-0.330138	9.01693e-07	5.9527e-06	0.0119411
APBB2	-0.776419	9.00201e-07	5.94581e-06	0.0119214
FAM49B	-0.101219	8.95277e-07	5.91624e-06	0.0118561
ITGAM	-0.130957	8.9484e-07	5.91624e-06	0.0118504
LYST	-0.113183	8.87964e-07	5.87378e-06	0.0117593
TPP1	-0.107323	8.76923e-07	5.80654e-06	0.0116131
MORC3	-0.266487	8.57389e-07	5.68004e-06	0.0113544
DMTF1	-0.300466	8.48271e-07	5.62245e-06	0.0112337
ERGIC1	-0.209105	8.47597e-07	5.6208e-06	0.0112247
DNAJC7	-0.137043	8.36756e-07	5.55725e-06	0.0110812
COMMD5	-0.253436	7.86808e-07	5.23603e-06	0.0104197
CAPN1	-0.184696	7.77939e-07	5.17961e-06	0.0103022
ATPIF1	-0.124315	7.55133e-07	5.03029e-06	0.0100002
ARF1	-0.101803	7.49277e-07	4.9938e-06	0.00992268
ILF3-AS1	-0.191676	7.2758e-07	4.85163e-06	0.00963534
BCAP31	-0.13106	7.19434e-07	4.79973e-06	0.00952746
TMEM106A	-0.395598	7.03688e-07	4.69941e-06	0.00931893
TM2D2	-0.337585	6.99845e-07	4.67611e-06	0.00926804
AC084018.1	-0.336662	6.73641e-07	4.50557e-06	0.00892103
ARL8A	-0.236739	6.61153e-07	4.42651e-06	0.00875564
GUK1	-0.0918968	6.60711e-07	4.4258e-06	0.0087498
DYNC1I2	-0.16891	6.37268e-07	4.27525e-06	0.00843935
B4GALT4	-0.463376	6.27651e-07	4.21287e-06	0.00831198
TSEN15	-0.359304	6.11682e-07	4.10776e-06	0.0081005
SPCS1	-0.101476	6.08644e-07	4.08943e-06	0.00806028
RB1	-0.177192	6.07031e-07	4.08067e-06	0.00803891
COMTD1	-0.297452	6.03095e-07	4.05626e-06	0.00798678
FAM126B	-0.264392	5.98251e-07	4.02573e-06	0.00792264
MRPL13	-0.243401	5.89468e-07	3.96864e-06	0.00780632
NCK1	-0.278285	5.87418e-07	3.95685e-06	0.00777918
C21orf119	-0.624948	5.78596e-07	3.9014e-06	0.00766235
PSMD11	-0.224135	5.73693e-07	3.87031e-06	0.00759742
COPS2	-0.196657	5.72976e-07	3.86744e-06	0.00758792
STAT3	-0.158732	5.70782e-07	3.8546e-06	0.00755887
OTUB1	-0.163731	5.58013e-07	3.77414e-06	0.00738976
PPP1R8	-0.341891	5.57437e-07	3.77217e-06	0.00738214
POU2AF1	-1.10969	5.55972e-07	3.76418e-06	0.00736274
CMAS	-0.251654	5.55352e-07	3.76191e-06	0.00735453
RPF1	-0.227623	5.53041e-07	3.74817e-06	0.00732392
GPBP1L1	-0.20796	5.45658e-07	3.70003e-06	0.00722615
ARL6IP1	-0.15094	5.3453e-07	3.62642e-06	0.00707878
LDLR	-0.194343	5.27303e-07	3.57923e-06	0.00698307
UBALD1	-0.317246	5.1669e-07	3.50899e-06	0.00684252
CHTOP	-0.217647	5.14818e-07	3.49807e-06	0.00681773
DOCK4	-0.883621	5.10669e-07	3.47166e-06	0.00676279
PSMD6	-0.187399	5.06593e-07	3.44572e-06	0.00670881
GPT2	-0.879555	4.98837e-07	3.39517e-06	0.0066061
CRNKL1	-0.414749	4.98906e-07	3.39517e-06	0.00660701
POLK	-0.232116	4.91301e-07	3.34686e-06	0.0065063
YIPF3	-0.218726	4.88083e-07	3.32837e-06	0.00646369
SRCRB4D	-1.59013	4.81945e-07	3.2882e-06	0.0063824
C18orf32	-0.228998	4.81536e-07	3.2871e-06	0.00637698
MICAL1	-0.265788	4.75021e-07	3.2443e-06	0.0062907
B3GALT4	-0.378361	4.7457e-07	3.24289e-06	0.00628472
MPHOSPH6	-0.238038	4.68459e-07	3.20279e-06	0.0062038
CIAO1	-0.311092	4.66582e-07	3.1916e-06	0.00617894
FBXO8	-0.563037	4.65344e-07	3.18478e-06	0.00616255
SRSF2	-0.104162	4.50378e-07	3.08554e-06	0.00596435
SHOC2	-0.154965	4.42412e-07	3.03253e-06	0.00585886
GOSR2	-0.354566	4.3756e-07	3.00083e-06	0.00579461
PIK3C2A	-0.342147	4.30119e-07	2.95286e-06	0.00569607
MED28	-0.160221	4.29616e-07	2.95093e-06	0.0056894
SLC2A14	-0.931746	4.17137e-07	2.8667e-06	0.00552414
TMED3	-0.240485	4.04795e-07	2.78623e-06	0.0053607
COX8A	-0.0751987	4.04304e-07	2.7843e-06	0.0053542
NFIA	-0.44064	4.03158e-07	2.77785e-06	0.00533902
BCL6	-0.209257	3.92019e-07	2.70532e-06	0.0051915
CD22	-0.372028	3.89671e-07	2.69052e-06	0.00516041
ADAM8	-0.218794	3.79196e-07	2.62229e-06	0.00502169
DAB2	-0.554838	3.76552e-07	2.60537e-06	0.00498668
LTB4R	-0.210223	3.73213e-07	2.58362e-06	0.00494246
AIP	-0.18135	3.69904e-07	2.56205e-06	0.00489864
CMKLR1	-0.63542	3.59744e-07	2.49298e-06	0.00476409
NBPF20	-0.913017	3.52984e-07	2.4487e-06	0.00467456
ATG16L2	-0.163469	3.51968e-07	2.44293e-06	0.00466111
DNAJC8	-0.168997	3.50142e-07	2.43153e-06	0.00463693
AC023590.1	-0.547689	3.44748e-07	2.39533e-06	0.0045655
CFP	-0.0802237	3.43343e-07	2.38808e-06	0.00454689
NDUFB10	-0.109249	3.41145e-07	2.37403e-06	0.00451778
AC009950.2	-0.589636	3.37801e-07	2.35447e-06	0.0044735
CFH	-1.59158	3.31272e-07	2.31262e-06	0.00438703
PSMB2	-0.14996	3.3105e-07	2.31229e-06	0.00438409
SPRY2	-1.32494	3.26833e-07	2.28404e-06	0.00432825
CD82	-0.348708	3.21323e-07	2.24672e-06	0.00425528
TIPIN	-0.309557	3.17686e-07	2.22246e-06	0.00420712
HIST1H2AC	-0.386612	3.11755e-07	2.18328e-06	0.00412858
PADI4	-0.292941	3.02645e-07	2.12059e-06	0.00400792
VSIG4	-0.57371	2.916e-07	2.04537e-06	0.00386166
GPBP1	-0.146445	2.90442e-07	2.03833e-06	0.00384632
HAGHL	-0.697605	2.89983e-07	2.03705e-06	0.00384025
HIGD1A	-0.192087	2.90106e-07	2.03705e-06	0.00384188
TFG	-0.248232	2.89316e-07	2.03366e-06	0.00383141
IDH3G	-0.142874	2.85474e-07	2.00772e-06	0.00378053
LINC00152	-0.16315	2.82812e-07	1.99005e-06	0.00374528
CYB5B	-0.280292	2.78906e-07	1.96465e-06	0.00369355
BAK1	-0.325681	2.62873e-07	1.85369e-06	0.00348123
HCFC1R1	-0.202799	2.52575e-07	1.78202e-06	0.00334484
ANKRD10	-0.222723	2.49059e-07	1.75815e-06	0.00329829
MRPS30	-0.284768	2.40353e-07	1.6976e-06	0.003183
VPS39	-0.436474	2.3942e-07	1.69281e-06	0.00317064
PPARGC1B	-0.533755	2.37129e-07	1.67751e-06	0.00314031
NUDC	-0.191386	2.35339e-07	1.66574e-06	0.0031166
ALOX5AP	-0.157064	2.31203e-07	1.63734e-06	0.00306182
ZC3H15	-0.138769	2.20616e-07	1.56485e-06	0.00292162
KCNJ2	-0.907217	2.14774e-07	1.52589e-06	0.00284425
FAH	-0.413049	2.14448e-07	1.52439e-06	0.00283994
CXCL3	-0.3246	2.08027e-07	1.47954e-06	0.0027549
TRAPPC3	-0.194907	2.03523e-07	1.45062e-06	0.00269525
PEX11B	-0.426997	2.02361e-07	1.44312e-06	0.00267987
GTF2H2	-0.553242	2.02241e-07	1.44304e-06	0.00267827
RAD23B	-0.169836	2.01815e-07	1.44077e-06	0.00267264
SRP54	-0.287604	1.95245e-07	1.39613e-06	0.00258563
TMEM173	-0.178968	1.93982e-07	1.38785e-06	0.00256891
BIRC3	-0.205154	1.92683e-07	1.3793e-06	0.0025517
E2F3	-0.304883	1.91107e-07	1.36876e-06	0.00253083
ATP5D	-0.0799179	1.91048e-07	1.36876e-06	0.00253005
NDUFV3	-0.182228	1.86467e-07	1.3377e-06	0.00246939
PRKD2	-0.375838	1.83416e-07	1.31652e-06	0.00242898
TMUB1	-0.250353	1.80218e-07	1.29497e-06	0.00238662
NXF1	-0.209025	1.7747e-07	1.27591e-06	0.00235023
CTD-2037K23.2	-0.545014	1.73691e-07	1.2501e-06	0.00230019
NUP37	-0.43929	1.7091e-07	1.23143e-06	0.00226336
VPS25	-0.246525	1.68821e-07	1.2177e-06	0.00223569
RAB18	-0.181073	1.66614e-07	1.20309e-06	0.00220646
AURKAIP1	-0.113346	1.6547e-07	1.19549e-06	0.00219132
ARSA	-0.303672	1.58284e-07	1.14481e-06	0.00209615
LINC00482	-0.455673	1.54923e-07	1.12112e-06	0.00205165
ASGR2	-0.235124	1.54773e-07	1.12065e-06	0.00204966
OSBPL5	-0.539814	1.4709e-07	1.0656e-06	0.00194791
LINC00116	-0.246425	1.42014e-07	1.03052e-06	0.0018807
RP5-940J5.9	-0.549062	1.39618e-07	1.01424e-06	0.00184896
ALOX5	-0.178712	1.3889e-07	1.00951e-06	0.00183932
GLB1	-0.238065	1.36975e-07	9.96135e-07	0.00181396
CD2BP2	-0.245133	1.36416e-07	9.92615e-07	0.00180656
LIMK2	-0.550662	1.36193e-07	9.91533e-07	0.0018036
KDELR2	-0.148576	1.33246e-07	9.70614e-07	0.00176458
ATP6V1C1	-0.29373	1.33192e-07	9.70614e-07	0.00176387
PTPN1	-0.259191	1.3283e-07	9.68646e-07	0.00175906
HSBP1	-0.108782	1.31056e-07	9.5624e-07	0.00173558
NDUFB3	-0.14434	1.30244e-07	9.5084e-07	0.00172482
BCL10	-0.253932	1.23609e-07	9.02895e-07	0.00163695
TRIM26	-0.340852	1.22201e-07	8.93104e-07	0.0016183
ASAH1	-0.085566	1.22122e-07	8.93025e-07	0.00161727
MDH1	-0.198539	1.16941e-07	8.56079e-07	0.00154865
EMC9	-0.526784	1.15853e-07	8.48582e-07	0.00153424
SHFM1	-0.12093	1.14233e-07	8.37181e-07	0.00151279
ACTN4	-0.200212	1.13905e-07	8.3524e-07	0.00150844
PSMG2	-0.140511	1.11047e-07	8.15184e-07	0.00147059
ARMC8	-0.285704	1.06217e-07	7.80597e-07	0.00140664
PRDX1	-0.116732	9.98844e-08	7.34872e-07	0.00132277
SFT2D1	-0.129731	9.95726e-08	7.32985e-07	0.00131864
AEN	-0.614257	9.84323e-08	7.24994e-07	0.00130354
RABGGTB	-0.216427	9.83868e-08	7.24994e-07	0.00130294
SDHB	-0.165289	9.77658e-08	7.20887e-07	0.00129471
COA6	-0.28338	9.64719e-08	7.12139e-07	0.00127758
TMOD3	-0.238184	9.42949e-08	6.96457e-07	0.00124875
SRSF4	-0.208984	9.25626e-08	6.84425e-07	0.00122581
HSP90AA1	-0.0979077	9.2309e-08	6.82932e-07	0.00122245
SNAPC3	-0.412433	9.15957e-08	6.78034e-07	0.001213
MRPL16	-0.265366	9.10934e-08	6.74692e-07	0.00120635
IL10RB	-0.174406	8.79474e-08	6.52486e-07	0.00116469
TMEM110	-0.71673	8.73424e-08	6.48361e-07	0.00115668
N4BP2L1	-0.219902	8.71602e-08	6.47371e-07	0.00115426
YY1AP1	-0.293332	8.59355e-08	6.38633e-07	0.00113804
CD97	-0.132367	8.58435e-08	6.38308e-07	0.00113683
CNOT8	-0.234841	8.52289e-08	6.34094e-07	0.00112869
GALK1	-0.222298	8.37768e-08	6.2364e-07	0.00110946
LTBR	-0.228566	8.28064e-08	6.16763e-07	0.00109661
MGST3	-0.150222	7.97525e-08	5.95021e-07	0.00105616
CYB5A	-0.334217	7.79943e-08	5.8256e-07	0.00103288
MAP2K3	-0.169628	7.51624e-08	5.61724e-07	0.000995375
PEX16	-0.230079	7.51526e-08	5.61724e-07	0.000995246
FBXO11	-0.255884	7.40651e-08	5.54149e-07	0.000980844
BET1	-0.441753	7.12018e-08	5.33329e-07	0.000942925
DUSP11	-0.348344	7.03102e-08	5.26948e-07	0.000931117
ARRDC1	-0.201846	7.02667e-08	5.2692e-07	0.000930541
CAP1	-0.0987503	7.00961e-08	5.25939e-07	0.000928282
CCRL2	-0.456919	6.05025e-08	4.55247e-07	0.000801235
C19orf35	-0.763009	5.98392e-08	4.50512e-07	0.00079245
PRKAG2	-0.19026	5.86732e-08	4.42237e-07	0.00077701
PSMC3	-0.202212	5.80391e-08	4.37706e-07	0.000768611
UBQLN1	-0.220014	5.59888e-08	4.22484e-07	0.00074146
FAM129A	-0.293611	5.55176e-08	4.19167e-07	0.000735219
GPANK1	-0.366222	5.48438e-08	4.14316e-07	0.000726296
TPST2	-0.232567	5.36125e-08	4.05709e-07	0.00070999
CDC40	-0.208391	5.3059e-08	4.0175e-07	0.00070266
STX12	-0.206092	5.20707e-08	3.94492e-07	0.000689572
SEMA4D	-0.21838	5.11671e-08	3.8809e-07	0.000677606
SMNDC1	-0.25642	5.04539e-08	3.82901e-07	0.000668161
TMCO1	-0.173254	4.91665e-08	3.73558e-07	0.000651112
TFPT	-0.317834	4.82966e-08	3.67159e-07	0.000639592
TSSC4	-0.228755	4.75493e-08	3.61686e-07	0.000629695
NBN	-0.271087	4.70419e-08	3.58238e-07	0.000622976
GPR42	-0.946022	4.66031e-08	3.55101e-07	0.000617165
JKAMP	-0.255802	4.54623e-08	3.46608e-07	0.000602058
BTG3	-0.358575	4.49241e-08	3.42701e-07	0.000594929
PSMD4	-0.150625	4.35483e-08	3.3259e-07	0.000576711
RAD21	-0.199352	4.28776e-08	3.27656e-07	0.000567828
IER2	-0.0925029	4.22223e-08	3.22835e-07	0.00055915
LYPLA2	-0.271706	4.17819e-08	3.19837e-07	0.000553318
REL	-0.147342	3.99048e-08	3.05821e-07	0.000528459
XRCC4	-0.348029	3.66978e-08	2.81407e-07	0.000485989
SIGLEC9	-0.323925	3.62057e-08	2.77794e-07	0.000479472
C11orf68	-0.558081	3.57595e-08	2.74688e-07	0.000473563
SLC35E3	-0.409453	3.51885e-08	2.7046e-07	0.000466002
PGAM4	-1.14142	3.49257e-08	2.68751e-07	0.000462521
DCTN6	-0.247848	3.45373e-08	2.66072e-07	0.000457378
PKD2L1	-1.27277	3.41404e-08	2.6332e-07	0.000452121
C11orf71	-0.578766	3.3638e-08	2.59597e-07	0.000445468
TMEM11	-0.289435	3.30751e-08	2.55402e-07	0.000438014
KAT2B	-0.366421	3.23618e-08	2.50039e-07	0.000428567
SECTM1	-0.223683	3.20354e-08	2.47662e-07	0.000424245
CRISPLD2	-0.231248	3.18938e-08	2.46711e-07	0.000422369
ACVR1B	-0.516537	3.09311e-08	2.39684e-07	0.00040962
C1orf52	-0.268088	3.09577e-08	2.3975e-07	0.000409972
LACTB	-0.169638	3.08944e-08	2.3954e-07	0.000409135
MYL6B	-0.489165	3.06864e-08	2.38067e-07	0.000406381
SLITRK4	-0.573679	2.73796e-08	2.12662e-07	0.000362588
RP11-24F11.2	-0.641809	2.6047e-08	2.02549e-07	0.000344941
ST3GAL6	-0.26348	2.59214e-08	2.0169e-07	0.000343277
BSG	-0.124964	2.51026e-08	1.95434e-07	0.000332433
PPIG	-0.156438	2.50017e-08	1.94763e-07	0.000331097
RP11-38P22.2	-1.5906	2.48288e-08	1.9353e-07	0.000328807
C1GALT1C1	-0.376905	2.47379e-08	1.92935e-07	0.000327604
CCNDBP1	-0.176808	2.45194e-08	1.91344e-07	0.000324711
PDHX	-0.426672	2.42337e-08	1.89226e-07	0.000320927
SHKBP1	-0.143212	2.39271e-08	1.86942e-07	0.000316866
SRD5A1	-0.282665	2.38815e-08	1.86696e-07	0.000316262
TMTC1	-0.877424	2.31533e-08	1.8111e-07	0.000306619
CSTF3	-0.363703	2.26217e-08	1.77266e-07	0.00029958
ETNK1	-0.249655	2.23786e-08	1.75465e-07	0.00029636
RPS17L	-0.311731	2.20363e-08	1.72883e-07	0.000291827
RNF135	-0.25254	2.19096e-08	1.71991e-07	0.000290149
RP11-597D13.9	-0.563708	2.13157e-08	1.67428e-07	0.000282284
TXNL1	-0.184865	2.11873e-08	1.66518e-07	0.000280583
LYAR	-0.24057	2.08413e-08	1.63896e-07	0.000276001
NTNG2	-0.671971	2.0499e-08	1.613e-07	0.000271469
CEPT1	-0.380613	2.01907e-08	1.58969e-07	0.000267385
DPF2	-0.347991	2.00741e-08	1.58145e-07	0.000265841
GIMAP8	-0.358848	1.97998e-08	1.56076e-07	0.000262208
NDUFA5	-0.208219	1.96207e-08	1.54757e-07	0.000259836
C2CD5	-0.457088	1.95851e-08	1.54568e-07	0.000259366
ILK	-0.212351	1.94878e-08	1.53984e-07	0.000258077
LAMP1	-0.156713	1.85146e-08	1.46469e-07	0.000245189
RP5-1136G13.2	-0.834982	1.83878e-08	1.45619e-07	0.000243509
COMMD9	-0.195786	1.83962e-08	1.45619e-07	0.000243621
YWHAZ	-0.0928391	1.69931e-08	1.34835e-07	0.000225039
PIN4	-0.209143	1.68397e-08	1.33858e-07	0.000223007
GART	-0.446102	1.66536e-08	1.32459e-07	0.000220544
GTF2E1	-0.792651	1.61671e-08	1.28743e-07	0.0002141
CD9	-0.400235	1.61209e-08	1.28453e-07	0.000213489
TNFRSF1A	-0.182876	1.47461e-08	1.1764e-07	0.000195282
RAP1A	-0.112385	1.46024e-08	1.16564e-07	0.000193379
SMUG1	-0.379083	1.45095e-08	1.15892e-07	0.000192149
DDX24	-0.217296	1.43603e-08	1.1477e-07	0.000190173
GMIP	-0.277874	1.43168e-08	1.14492e-07	0.000189598
BAG1	-0.169397	1.43021e-08	1.14443e-07	0.000189403
TSPO	-0.0628501	1.41065e-08	1.12945e-07	0.000186812
CASP10	-0.388169	1.39259e-08	1.11567e-07	0.00018442
NAPB	-0.67203	1.35039e-08	1.08383e-07	0.000178832
C9orf89	-0.17226	1.33411e-08	1.07141e-07	0.000176676
ADAM17	-0.157796	1.3123e-08	1.05454e-07	0.000173788
RPS27L	-0.118082	1.31072e-08	1.05391e-07	0.000173578
CXorf21	-0.237534	1.30528e-08	1.05017e-07	0.000172858
FARSA	-0.338164	1.29018e-08	1.03866e-07	0.000170859
UBE2E1	-0.186276	1.27825e-08	1.02968e-07	0.000169279
MGME1	-0.432929	1.27374e-08	1.02666e-07	0.000168681
MRPS18B	-0.268562	1.24084e-08	1.00076e-07	0.000164325
RP11-38L15.3	-1.06593	1.22469e-08	9.88334e-08	0.000162186
MERTK	-0.809332	1.21717e-08	9.82862e-08	0.000161189
STXBP3	-0.21886	1.20649e-08	9.74834e-08	0.000159775
NDUFA9	-0.235131	1.17837e-08	9.52699e-08	0.000156052
VPS4B	-0.253383	1.15102e-08	9.31152e-08	0.00015243
MAP3K7CL	-0.284815	1.15073e-08	9.31152e-08	0.000152392
FRG1	-0.201225	1.10098e-08	8.91759e-08	0.000145803
TEX2	-0.650815	1.06521e-08	8.63842e-08	0.000141065
SLFN12	-0.425376	1.0616e-08	8.61444e-08	0.000140588
GPCPD1	-0.149097	1.04327e-08	8.47092e-08	0.000138161
LONRF1	-0.461772	1.02502e-08	8.32784e-08	0.000135744
BAZ2A	-0.216273	9.87715e-09	8.02965e-08	0.000130803
MICA	-0.501168	9.27591e-09	7.55014e-08	0.000122841
HP	-0.460514	8.97606e-09	7.31058e-08	0.00011887
RP11-326C3.12	-1.36143	8.91713e-09	7.26705e-08	0.00011809
HN1	-0.166238	8.81336e-09	7.18691e-08	0.000116715
RP11-468E2.4	-0.385741	8.56345e-09	6.98742e-08	0.000113406
RNASE3	-0.810347	8.47805e-09	6.922e-08	0.000112275
TFEB	-0.282319	8.0699e-09	6.59282e-08	0.00010687
TCEAL8	-0.250012	8.04642e-09	6.5777e-08	0.000106559
CTNNBL1	-0.267678	7.90527e-09	6.4663e-08	0.000104689
AC132872.2	-0.377806	7.67146e-09	6.27893e-08	0.000101593
FKBP15	-0.269805	7.55455e-09	6.18707e-08	0.000100045
ABI1	-0.208412	7.36702e-09	6.03722e-08	9.75614e-05
CITED2	-0.186761	7.28033e-09	5.96987e-08	9.64134e-05
APOBEC3F	-0.784057	6.79853e-09	5.57825e-08	9.00329e-05
NOP10	-0.103583	6.72937e-09	5.52493e-08	8.91171e-05
KIAA1432	-0.334835	6.35519e-09	5.22095e-08	8.41618e-05
SF3B14	-0.123438	6.18407e-09	5.08353e-08	8.18957e-05
CMC2	-0.232913	5.82664e-09	4.79864e-08	7.71622e-05
RIN1	-0.370464	5.78998e-09	4.77439e-08	7.66767e-05
MBIP	-0.528512	5.75193e-09	4.74597e-08	7.61728e-05
MMP19	-1.1281	5.6329e-09	4.65065e-08	7.45965e-05
C15orf39	-0.229548	5.6063e-09	4.63158e-08	7.42442e-05
PKN1	-0.194298	5.56478e-09	4.60014e-08	7.36943e-05
SPHK1	-0.414849	5.43485e-09	4.49555e-08	7.19737e-05
PXK	-0.294479	5.35123e-09	4.42914e-08	7.08663e-05
MAPRE1	-0.190112	5.32962e-09	4.41402e-08	7.05801e-05
ANKRD28	-0.141288	5.3134e-09	4.40334e-08	7.03653e-05
UBXN4	-0.188677	5.10835e-09	4.23606e-08	6.76498e-05
CXCL2	-0.233434	5.06542e-09	4.20309e-08	6.70813e-05
C5orf15	-0.269706	4.77524e-09	3.96978e-08	6.32386e-05
EPS15	-0.224863	4.67987e-09	3.89538e-08	6.19755e-05
SQLE	-0.382656	4.57734e-09	3.81243e-08	6.06177e-05
EWSR1	-0.18066	4.55523e-09	3.79641e-08	6.03249e-05
RASGEF1A	-1.32046	4.4806e-09	3.73892e-08	5.93366e-05
PAPSS1	-0.279348	4.50013e-09	3.75284e-08	5.95952e-05
BCAT1	-0.50021	4.33644e-09	3.62776e-08	5.74275e-05
TNK2	-0.326828	4.08122e-09	3.41857e-08	5.40475e-05
CCR2	-0.319461	3.83412e-09	3.21566e-08	5.07753e-05
HPRT1	-0.243799	3.82159e-09	3.20718e-08	5.06094e-05
CHKA	-0.455533	3.81512e-09	3.20378e-08	5.05237e-05
SCAMP2	-0.222613	3.72728e-09	3.132e-08	4.93604e-05
MRPS18A	-0.349325	3.65902e-09	3.07659e-08	4.84564e-05
MILR1	-0.320221	3.54306e-09	2.98099e-08	4.69207e-05
EIF4E3	-0.239977	3.53532e-09	2.97636e-08	4.68182e-05
KRAS	-0.228568	3.27148e-09	2.75599e-08	4.33242e-05
EXOSC3	-0.418708	3.2389e-09	2.73028e-08	4.28927e-05
ANXA11	-0.14729	3.21273e-09	2.70995e-08	4.25462e-05
PARP4	-0.361064	3.19159e-09	2.69383e-08	4.22662e-05
ARID4B	-0.197412	3.14201e-09	2.65368e-08	4.16097e-05
RHOT1	-0.252971	3.09831e-09	2.62011e-08	4.10309e-05
RNF114	-0.200004	3.02403e-09	2.55893e-08	4.00472e-05
NDUFA6	-0.16347	3.0239e-09	2.55893e-08	4.00455e-05
TMOD1	-1.53783	2.95906e-09	2.50876e-08	3.91869e-05
TRABD	-0.180879	2.96982e-09	2.51627e-08	3.93293e-05
EXOSC4	-0.338654	2.91583e-09	2.47369e-08	3.86143e-05
PLAGL2	-0.369696	2.76824e-09	2.34998e-08	3.66598e-05
RP11-552D4.1	-0.975513	2.74825e-09	2.33451e-08	3.6395e-05
HIF1A	-0.145238	2.7288e-09	2.31948e-08	3.61375e-05
ELF4	-0.405443	2.7216e-09	2.31485e-08	3.60422e-05
PTK2B	-0.213222	2.70851e-09	2.30519e-08	3.58688e-05
CAMK2D	-0.342385	2.69611e-09	2.29611e-08	3.57046e-05
LAIR2	-0.662333	2.68938e-09	2.29334e-08	3.56155e-05
SDCBP	-0.0975508	2.69588e-09	2.29611e-08	3.57016e-05
CD58	-0.226727	2.67858e-09	2.28707e-08	3.54724e-05
RP11-16E12.1	-0.795474	2.66038e-09	2.27446e-08	3.52314e-05
MCMBP	-0.28698	2.66399e-09	2.27608e-08	3.52792e-05
SMIM14	-0.214012	2.65262e-09	2.26929e-08	3.51287e-05
TBCB	-0.183888	2.5611e-09	2.19383e-08	3.39166e-05
ARL6IP5	-0.119556	2.55942e-09	2.19381e-08	3.38944e-05
GGNBP2	-0.179281	2.50626e-09	2.15103e-08	3.31905e-05
NDUFA4	-0.100671	2.44662e-09	2.10121e-08	3.24006e-05
DCTN5	-0.511347	2.36511e-09	2.03252e-08	3.13211e-05
ARHGAP25	-0.392265	2.34213e-09	2.01408e-08	3.10168e-05
GCNT2	-0.499719	2.33247e-09	2.00707e-08	3.08888e-05
CD69	-0.182026	2.26529e-09	1.95181e-08	2.99993e-05
HCK	-0.144304	2.23071e-09	1.92326e-08	2.95413e-05
DNAJC13	-0.354993	2.15688e-09	1.86082e-08	2.85635e-05
SNW1	-0.239193	2.13428e-09	1.84252e-08	2.82643e-05
RP11-345J4.5	-0.217257	2.10823e-09	1.82122e-08	2.79193e-05
GNB2	-0.13387	2.08388e-09	1.80254e-08	2.75969e-05
SARNP	-0.471882	2.01736e-09	1.74728e-08	2.67159e-05
FBXL5	-0.142083	1.91776e-09	1.66319e-08	2.53968e-05
FBXO38	-0.48544	1.83357e-09	1.59122e-08	2.4282e-05
UQCRC1	-0.149392	1.82253e-09	1.58267e-08	2.41357e-05
ATP6V1D	-0.252847	1.82032e-09	1.58179e-08	2.41065e-05
NDUFB11	-0.105724	1.81402e-09	1.57735e-08	2.4023e-05
HNRNPC	-0.105085	1.78961e-09	1.55715e-08	2.36998e-05
LCP1	-0.091133	1.75968e-09	1.53211e-08	2.33034e-05
NSUN6	-0.442909	1.75262e-09	1.52697e-08	2.321e-05
RIPK2	-0.192371	1.7412e-09	1.51801e-08	2.30586e-05
ADCY3	-1.13048	1.62978e-09	1.4237e-08	2.15832e-05
FBXL15	-0.22359	1.62522e-09	1.42064e-08	2.15228e-05
AZI2	-0.199535	1.6179e-09	1.41518e-08	2.14259e-05
MGEA5	-0.199598	1.60694e-09	1.40653e-08	2.12807e-05
RABGGTA	-0.361163	1.59729e-09	1.399e-08	2.11529e-05
TMED10	-0.153194	1.56814e-09	1.37438e-08	2.07668e-05
SOCS1	-0.62377	1.5519e-09	1.36105e-08	2.05518e-05
C11orf58	-0.14372	1.49108e-09	1.30857e-08	1.97463e-05
CPNE8	-0.355151	1.41023e-09	1.23844e-08	1.86757e-05
MRPL23	-0.126605	1.40729e-09	1.23668e-08	1.86367e-05
DNTTIP1	-0.274086	1.39291e-09	1.22567e-08	1.84463e-05
MKNK1	-0.296061	1.36957e-09	1.20593e-08	1.81372e-05
TRIM7	-0.525579	1.35827e-09	1.19678e-08	1.79876e-05
C11orf31	-0.116303	1.35073e-09	1.19092e-08	1.78877e-05
RPP25L	-0.342232	1.33624e-09	1.17893e-08	1.76958e-05
TOM1	-0.21366	1.2537e-09	1.10759e-08	1.66028e-05
ASH2L	-0.445245	1.23824e-09	1.09466e-08	1.6398e-05
GTPBP2	-0.54949	1.17876e-09	1.04277e-08	1.56103e-05
ENPP4	-0.949944	1.15889e-09	1.02588e-08	1.53472e-05
AIM1	-0.311378	1.06555e-09	9.44517e-09	1.41111e-05
ACER3	-0.254535	1.0575e-09	9.38639e-09	1.40045e-05
FAM103A1	-0.296114	1.01354e-09	9.00826e-09	1.34223e-05
SNUPN	-0.480546	9.74551e-10	8.67784e-09	1.2906e-05
FLI1	-0.201021	9.75053e-10	8.67784e-09	1.29126e-05
TOB1	-0.195957	9.67937e-10	8.62611e-09	1.28184e-05
PATL2	-0.597595	9.49016e-10	8.47459e-09	1.25678e-05
RP11-20D14.6	-1.87333	9.19903e-10	8.23127e-09	1.21823e-05
FAM118B	-0.716576	9.04296e-10	8.09709e-09	1.19756e-05
FBXO7	-0.220837	8.80676e-10	7.89627e-09	1.16628e-05
TOR1A	-0.31435	8.35078e-10	7.49758e-09	1.10589e-05
TNFRSF14	-0.187703	8.23056e-10	7.39968e-09	1.08997e-05
ZDHHC24	-0.346152	8.13115e-10	7.31527e-09	1.07681e-05
CLTA	-0.131134	7.56866e-10	6.81385e-09	1.00232e-05
IL1RAP	-0.405967	7.34702e-10	6.61881e-09	9.72966e-06
DEK	-0.150169	7.29555e-10	6.57692e-09	9.66149e-06
LIMS1	-0.182098	7.17247e-10	6.47037e-09	9.4985e-06
TMEM144	-0.55698	7.12086e-10	6.42819e-09	9.43016e-06
SLC25A36	-0.301716	6.91158e-10	6.24352e-09	9.153e-06
LDLRAD3	-0.513798	6.59372e-10	5.96045e-09	8.73206e-06
VNN3	-0.559209	6.0793e-10	5.50671e-09	8.05081e-06
SIPA1L2	-0.703571	6.01932e-10	5.45611e-09	7.97138e-06
RP11-76E17.3	-0.691023	5.94812e-10	5.39527e-09	7.87709e-06
ACSL5	-0.394615	5.53259e-10	5.02524e-09	7.32681e-06
NFKBIA	-0.0840859	5.25578e-10	4.78367e-09	6.96024e-06
ZNF593	-0.255508	5.0969e-10	4.64225e-09	6.74983e-06
NPL	-0.264121	5.06387e-10	4.61534e-09	6.70609e-06
C14orf119	-0.318386	4.94155e-10	4.50696e-09	6.5441e-06
UNC50	-0.312632	4.60196e-10	4.20592e-09	6.09438e-06
RP11-277L2.4	-0.617001	4.57394e-10	4.18319e-09	6.05727e-06
L1TD1	-1.37475	4.46921e-10	4.09306e-09	5.91857e-06
DOK1	-0.354018	4.37519e-10	4.00973e-09	5.79407e-06
IL10	-0.716218	4.2994e-10	3.943e-09	5.69369e-06
MRPL47	-0.243793	4.27398e-10	3.9224e-09	5.66003e-06
ZNF706	-0.153176	4.27205e-10	3.9224e-09	5.65748e-06
ACTR10	-0.284919	4.01596e-10	3.69329e-09	5.31834e-06
CLK3	-0.319784	4.0094e-10	3.68982e-09	5.30965e-06
SNRPA	-0.249504	3.97129e-10	3.65728e-09	5.25917e-06
RBM42	-0.268764	3.9376e-10	3.63132e-09	5.21457e-06
SNRNP40	-0.326234	3.89871e-10	3.59795e-09	5.16306e-06
STX7	-0.213235	3.85337e-10	3.55859e-09	5.10302e-06
IL6ST	-0.273163	3.75679e-10	3.47182e-09	4.97512e-06
VCPIP1	-0.397152	3.71972e-10	3.43996e-09	4.92603e-06
RAB8B	-0.233238	3.65214e-10	3.37982e-09	4.83652e-06
PRKCE	-0.548066	3.43361e-10	3.18204e-09	4.54714e-06
FAM72B	-0.958125	3.22866e-10	2.9942e-09	4.27572e-06
SLAMF7	-0.804208	3.16955e-10	2.94351e-09	4.19744e-06
PPP1R15B	-0.177599	3.02077e-10	2.8073e-09	4.0004e-06
TBC1D24	-0.704725	2.8679e-10	2.66711e-09	3.79796e-06
SMN2	-0.982311	2.81441e-10	2.62104e-09	3.72712e-06
CINP	-0.299994	2.76421e-10	2.57611e-09	3.66065e-06
BATF3	-0.517811	2.72434e-10	2.54073e-09	3.60784e-06
ANO5	-1.16741	2.68216e-10	2.50316e-09	3.55198e-06
ADPRH	-0.521085	2.57848e-10	2.4115e-09	3.41469e-06
CALCOCO2	-0.192061	2.52537e-10	2.36517e-09	3.34435e-06
SEPHS2	-0.327169	2.36629e-10	2.22246e-09	3.13367e-06
BLNK	-0.976498	2.22654e-10	2.09567e-09	2.94861e-06
HAPLN3	-0.783297	2.15092e-10	2.02738e-09	2.84847e-06
DHRS4	-0.326178	1.99211e-10	1.88036e-09	2.63815e-06
VWCE	-1.05657	1.97732e-10	1.86776e-09	2.61856e-06
RP11-802E16.3	-0.469171	1.97734e-10	1.86776e-09	2.6186e-06
SLX1B	-1.69296	1.95348e-10	1.84785e-09	2.58699e-06
ERICH1	-0.202525	1.8352e-10	1.73721e-09	2.43036e-06
GUSB	-0.260821	1.83044e-10	1.73394e-09	2.42405e-06
RP11-480C16.1	-1.41133	1.72484e-10	1.63508e-09	2.28421e-06
SRA1	-0.197547	1.71948e-10	1.63117e-09	2.27711e-06
SLC22A18	-0.378889	1.71e-10	1.62334e-09	2.26455e-06
ABHD11	-0.541355	1.64648e-10	1.56527e-09	2.18043e-06
GPBAR1	-0.222781	1.59858e-10	1.52084e-09	2.117e-06
ZBTB43	-0.261377	1.52605e-10	1.45497e-09	2.02095e-06
MRPL17	-0.461314	1.45793e-10	1.39102e-09	1.93074e-06
UBE2N	-0.211454	1.44405e-10	1.37878e-09	1.91236e-06
GNG5	-0.113558	1.43616e-10	1.37223e-09	1.90191e-06
TIMM8B	-0.165263	1.41756e-10	1.35543e-09	1.87727e-06
PEPD	-0.238615	1.36205e-10	1.3033e-09	1.80377e-06
BTN3A3	-0.432755	1.3222e-10	1.26699e-09	1.75099e-06
B3GNT8	-0.726287	1.31678e-10	1.26272e-09	1.74381e-06
RP11-277L2.3	-0.408192	1.3127e-10	1.25972e-09	1.73841e-06
PARVG	-0.18569	1.30654e-10	1.25472e-09	1.73026e-06
PSMC6	-0.247102	1.29916e-10	1.24853e-09	1.72048e-06
HCST	-0.0962182	1.28315e-10	1.23404e-09	1.69928e-06
SUMO1	-0.143321	1.14174e-10	1.09884e-09	1.51201e-06
NDUFB7	-0.124212	1.11422e-10	1.07392e-09	1.47557e-06
LRRC8D	-0.323159	1.09169e-10	1.05297e-09	1.44573e-06
C9orf16	-0.135442	1.0912e-10	1.05297e-09	1.44508e-06
HMOX1	-0.220704	1.08824e-10	1.05117e-09	1.44115e-06
VPS28	-0.143438	1.06121e-10	1.02581e-09	1.40536e-06
MTF1	-0.387669	1.02665e-10	9.93557e-10	1.35959e-06
TPM4	-0.179493	1.02709e-10	9.93557e-10	1.36018e-06
RP11-305L7.7	-1.51318	1.01755e-10	9.85767e-10	1.34754e-06
FAM72A	-0.672333	1.00939e-10	9.78571e-10	1.33673e-06
GOLT1B	-0.341043	1.0045e-10	9.74552e-10	1.33026e-06
MSMO1	-0.687709	9.70893e-11	9.42635e-10	1.28575e-06
DNAJB4	-0.714439	9.37288e-11	9.10675e-10	1.24125e-06
TMEM180	-0.63731	9.34377e-11	9.08513e-10	1.2374e-06
TBK1	-0.349661	8.51224e-11	8.2888e-10	1.12728e-06
TMED9	-0.203232	8.29019e-11	8.07852e-10	1.09787e-06
COX6A1P2	-0.257552	7.85286e-11	7.66362e-10	1.03995e-06
SIL1	-0.311436	7.77426e-11	7.59252e-10	1.02955e-06
SCN1B	-1.54896	6.92797e-11	6.78603e-10	9.17471e-07
SKP1	-0.112151	6.46269e-11	6.33497e-10	8.55855e-07
NMRAL1	-0.322823	6.11435e-11	5.99795e-10	8.09723e-07
KCTD12	-0.137061	6.05006e-11	5.93929e-10	8.0121e-07
RHEB	-0.182545	5.97801e-11	5.87291e-10	7.91668e-07
TMEM60	-0.335037	5.43454e-11	5.3509e-10	7.19697e-07
TCOF1	-0.271219	5.41579e-11	5.33641e-10	7.17213e-07
RPL22L1	-0.152842	5.25666e-11	5.18346e-10	6.96139e-07
MCTP2	-0.773946	5.22498e-11	5.15606e-10	6.91943e-07
FANCL	-1.01494	5.15146e-11	5.0911e-10	6.82208e-07
PAPD4	-0.315223	5.16539e-11	5.10107e-10	6.84053e-07
SRI	-0.195154	5.03782e-11	4.98251e-10	6.67158e-07
DNAJC11	-0.5237	4.87025e-11	4.82039e-10	6.44968e-07
ALPK1	-0.508604	4.79668e-11	4.75112e-10	6.35224e-07
NUB1	-0.285866	4.76507e-11	4.72334e-10	6.31038e-07
AC000003.2	-1.03567	4.29742e-11	4.26937e-10	5.69107e-07
CD47	-0.179361	4.28232e-11	4.25757e-10	5.67108e-07
NAPRT1	-0.188309	4.23969e-11	4.21835e-10	5.61462e-07
HEG1	-0.763548	4.20263e-11	4.18462e-10	5.56555e-07
SRP19	-0.230002	4.12693e-11	4.11543e-10	5.4653e-07
NTSR1	-1.17174	4.08494e-11	4.07663e-10	5.40968e-07
B3GNT2	-0.418395	3.98383e-11	3.97873e-10	5.27579e-07
SPSB2	-0.703532	3.87813e-11	3.879e-10	5.1358e-07
MIR4435-1HG	-0.233344	3.80905e-11	3.8128e-10	5.04433e-07
ARHGAP27	-0.277559	3.72992e-11	3.73641e-10	4.93953e-07
APBB3	-0.353031	3.67773e-11	3.68692e-10	4.87042e-07
BACH1	-0.20758	3.54065e-11	3.55219e-10	4.68889e-07
HCAR2	-0.296241	3.33921e-11	3.35517e-10	4.42212e-07
RMI2	-1.6003	3.28839e-11	3.30662e-10	4.35482e-07
PTBP2	-0.647071	3.26292e-11	3.2835e-10	4.32109e-07
SKAP2	-0.170394	3.23777e-11	3.26067e-10	4.28778e-07
HNRNPF	-0.157241	3.06569e-11	3.09208e-10	4.0599e-07
PUM1	-0.282356	2.7766e-11	2.805e-10	3.67705e-07
SIGLEC12	-1.48374	2.73322e-11	2.7694e-10	3.6196e-07
SASH3	-0.232173	2.75307e-11	2.78525e-10	3.64589e-07
DDIT3	-0.306817	2.74185e-11	2.77601e-10	3.63103e-07
ITPK1	-0.291241	2.68158e-11	2.71916e-10	3.55122e-07
VTA1	-0.400931	2.62869e-11	2.66757e-10	3.48118e-07
RRAGA	-0.371493	2.55994e-11	2.59995e-10	3.39013e-07
ANXA5	-0.113022	2.56009e-11	2.59995e-10	3.39033e-07
PIK3AP1	-0.205101	2.54826e-11	2.59191e-10	3.37466e-07
OSCAR	-0.205984	2.47197e-11	2.51624e-10	3.27363e-07
HK3	-0.295011	2.46635e-11	2.51245e-10	3.26619e-07
AL592284.1	-0.333663	2.38872e-11	2.43524e-10	3.16338e-07
XAB2	-0.42285	2.34015e-11	2.38757e-10	3.09906e-07
MEFV	-0.336713	2.2962e-11	2.34454e-10	3.04086e-07
ATP6V0B	-0.106908	2.23974e-11	2.28864e-10	2.96608e-07
EAPP	-0.246042	2.09583e-11	2.14656e-10	2.77551e-07
DOK2	-0.175127	2.07203e-11	2.12383e-10	2.74399e-07
SWAP70	-0.405356	1.94249e-11	1.99259e-10	2.57244e-07
NABP1	-0.278064	1.9087e-11	1.95945e-10	2.5277e-07
AP5B1	-0.345	1.86171e-11	1.91269e-10	2.46546e-07
CSNK1A1	-0.164147	1.75493e-11	1.8058e-10	2.32406e-07
FMNL2	-1.11033	1.6934e-11	1.74519e-10	2.24257e-07
NQO2	-0.291344	1.62962e-11	1.68077e-10	2.15811e-07
ACAA1	-0.219296	1.62617e-11	1.67852e-10	2.15354e-07
GPD2	-0.473066	1.54322e-11	1.59414e-10	2.04369e-07
SNHG15	-0.222264	1.44743e-11	1.49635e-10	1.91683e-07
RRAS	-0.381408	1.44548e-11	1.4955e-10	1.91425e-07
LHFPL2	-0.687741	1.32241e-11	1.37247e-10	1.75127e-07
CHMP1B	-0.136309	1.32568e-11	1.37478e-10	1.7556e-07
FLOT1	-0.219207	1.29407e-11	1.34411e-10	1.71374e-07
PSMA7	-0.115005	1.28609e-11	1.33687e-10	1.70317e-07
FADD	-0.920546	1.22258e-11	1.27385e-10	1.61907e-07
PCBP1	-0.100886	1.19946e-11	1.25074e-10	1.58844e-07
CHD9	-0.285766	1.09866e-11	1.14654e-10	1.45496e-07
SSH2	-0.21838	1.02717e-11	1.07447e-10	1.36027e-07
FAM192A	-0.28132	8.86215e-12	9.28493e-11	1.17361e-07
ARPC5L	-0.309734	8.81332e-12	9.24108e-11	1.16715e-07
SLIRP	-0.169446	8.66515e-12	9.09292e-11	1.14753e-07
RPL36	-0.0463702	8.35239e-12	8.77863e-11	1.10611e-07
TRIM21	-0.599673	8.25467e-12	8.68282e-11	1.09317e-07
C10orf118	-0.360143	7.88338e-12	8.29886e-11	1.044e-07
RNF146	-0.383718	7.4861e-12	7.89319e-11	9.91385e-08
TMEM167A	-0.141493	7.39626e-12	7.80468e-11	9.79487e-08
ANKRD13D	-0.257941	7.37478e-12	7.78822e-11	9.76643e-08
SYF2	-0.141922	7.28552e-12	7.70009e-11	9.64821e-08
KMO	-0.653869	6.99545e-12	7.39942e-11	9.26408e-08
ACP2	-0.537553	6.79534e-12	7.19351e-11	8.99908e-08
ANKFY1	-0.446802	6.72104e-12	7.12054e-11	8.90067e-08
RALB	-0.244793	6.19706e-12	6.57593e-11	8.20676e-08
KLHL2	-0.462051	6.01129e-12	6.38392e-11	7.96075e-08
FFAR3	-1.08434	5.47847e-12	5.82742e-11	7.25514e-08
HPGD	-1.12304	5.29492e-12	5.63671e-11	7.01206e-08
PPP4C	-0.163882	5.20859e-12	5.54926e-11	6.89773e-08
TATDN3	-0.474724	5.01203e-12	5.34415e-11	6.63743e-08
MRPL46	-0.62379	4.88293e-12	5.21068e-11	6.46646e-08
LILRA6	-0.33374	4.1201e-12	4.4002e-11	5.45624e-08
LILRB1	-0.286586	3.82171e-12	4.08482e-11	5.0611e-08
PCGF5	-0.217588	3.27578e-12	3.50414e-11	4.33812e-08
FAM104A	-0.402839	3.17463e-12	3.39868e-11	4.20417e-08
JARID2	-0.234465	3.15689e-12	3.38241e-11	4.18066e-08
TMEM39A	-0.590978	2.75479e-12	2.95637e-11	3.64817e-08
HNRNPA2B1	-0.106507	2.63322e-12	2.82821e-11	3.48718e-08
SCAF11	-0.195671	2.61449e-12	2.81037e-11	3.46237e-08
TMEM140	-0.922526	2.58183e-12	2.77751e-11	3.41912e-08
GZMH	-0.488956	2.37181e-12	2.55572e-11	3.14098e-08
SLC35A1	-0.374079	2.30569e-12	2.4865e-11	3.05342e-08
TIFA	-0.661164	2.29565e-12	2.4777e-11	3.04013e-08
RABAC1	-0.159697	2.27706e-12	2.46164e-11	3.01551e-08
KIAA1033	-0.24924	2.10134e-12	2.27353e-11	2.7828e-08
RIT1	-0.256489	1.92649e-12	2.08606e-11	2.55125e-08
LAG3	-1.20374	1.84489e-12	1.99933e-11	2.44319e-08
MSRB1	-0.194365	1.82697e-12	1.98154e-11	2.41946e-08
GBA	-0.44814	1.76204e-12	1.91425e-11	2.33347e-08
SULT1A1	-0.208107	1.74859e-12	1.9012e-11	2.31566e-08
PER1	-0.2072	1.68628e-12	1.83496e-11	2.23314e-08
PRR16	-2.02781	1.66225e-12	1.81029e-11	2.20132e-08
C17orf62	-0.240315	1.53602e-12	1.67419e-11	2.03415e-08
NDUFS3	-0.250545	1.52169e-12	1.65994e-11	2.01517e-08
NHLRC3	-0.34612	1.49616e-12	1.63344e-11	1.98136e-08
MRPL22	-0.367994	1.36287e-12	1.49161e-11	1.80485e-08
PLEK	-0.144982	1.3263e-12	1.45399e-11	1.75643e-08
MRPL41	-0.19459	1.26591e-12	1.38894e-11	1.67645e-08
NOTCH2NL	-0.207947	1.26113e-12	1.38484e-11	1.67012e-08
ISCA2	-0.354764	1.24945e-12	1.37315e-11	1.65464e-08
ERH	-0.150191	1.23543e-12	1.35887e-11	1.63608e-08
ZYX	-0.160182	1.15316e-12	1.27049e-11	1.52713e-08
ZFP36L2	-0.120179	1.08733e-12	1.19896e-11	1.43995e-08
AIF1	-0.0750953	1.02062e-12	1.12728e-11	1.35161e-08
SDF4	-0.229939	9.66181e-13	1.06893e-11	1.27951e-08
NINJ1	-0.156186	8.67236e-13	9.61072e-12	1.14848e-08
PTPRO	-0.936407	8.434e-13	9.3544e-12	1.11691e-08
OS9	-0.205496	7.86917e-13	8.73524e-12	1.04211e-08
SH3BP2	-0.217727	7.65011e-13	8.50633e-12	1.0131e-08
NUDT18	-0.570029	7.29193e-13	8.1217e-12	9.6567e-09
POLR2K	-0.226126	6.76696e-13	7.54333e-12	8.96148e-09
CBWD6	-0.620535	6.33917e-13	7.07242e-12	8.39496e-09
ACSL3	-0.401855	6.26034e-13	6.99036e-12	8.29057e-09
RHOC	-0.309504	5.90448e-13	6.60973e-12	7.81931e-09
CAPZB	-0.1386	5.61289e-13	6.28862e-12	7.43315e-09
EMC2	-0.55586	5.29955e-13	5.95267e-12	7.0182e-09
UBA7	-0.40166	5.21094e-13	5.86309e-12	6.90085e-09
PRDX3	-0.187024	5.16277e-13	5.81382e-12	6.83705e-09
DDB2	-0.71958	4.89864e-13	5.52108e-12	6.48727e-09
TES	-0.246902	4.41195e-13	4.98103e-12	5.84274e-09
APOL3	-0.341164	4.2565e-13	4.80963e-12	5.63689e-09
EXOC6	-0.431532	4.0399e-13	4.5766e-12	5.35005e-09
PPP1R18	-0.187016	3.98171e-13	4.51453e-12	5.27297e-09
HCAR3	-0.254993	3.86618e-13	4.3873e-12	5.11998e-09
SDSL	-0.657504	3.699e-13	4.20119e-12	4.89859e-09
ATP5C1	-0.150014	3.25417e-13	3.70232e-12	4.3095e-09
OSTF1	-0.174731	3.08677e-13	3.51791e-12	4.08781e-09
ARHGDIA	-0.153295	3.0764e-13	3.50911e-12	4.07407e-09
SLC38A5	-1.66328	2.91067e-13	3.32293e-12	3.8546e-09
PGD	-0.169733	2.63569e-13	3.0116e-12	3.49045e-09
WTAP	-0.200987	2.52251e-13	2.88477e-12	3.34056e-09
BOLA2B	-0.532849	2.5054e-13	2.86768e-12	3.31791e-09
MLX	-0.317566	2.49634e-13	2.85977e-12	3.3059e-09
SLC27A3	-0.316027	2.22304e-13	2.5511e-12	2.94397e-09
SLC39A8	-0.854294	2.13355e-13	2.45053e-12	2.82546e-09
RAB13	-0.45105	2.0539e-13	2.36315e-12	2.71998e-09
SLC16A3	-0.217308	2.0155e-13	2.323e-12	2.66913e-09
ORC4	-0.478789	1.95977e-13	2.26073e-12	2.59532e-09
TMEM219	-0.146706	1.93146e-13	2.23002e-12	2.55783e-09
MED26	-0.598025	1.86042e-13	2.15175e-12	2.46375e-09
FAM89A	-1.17812	1.6099e-13	1.86846e-12	2.13198e-09
SPG11	-0.333049	1.61125e-13	1.86846e-12	2.13378e-09
PCMT1	-0.213406	1.59744e-13	1.85569e-12	2.11549e-09
GADD45GIP1	-0.197611	1.52416e-13	1.77367e-12	2.01844e-09
MYO1G	-0.186686	1.52178e-13	1.77246e-12	2.01529e-09
NDUFA7-1	-0.296222	1.48917e-13	1.73602e-12	1.97211e-09
GM2A	-0.314548	1.39533e-13	1.62805e-12	1.84784e-09
CD180	-0.687595	1.37973e-13	1.61126e-12	1.82717e-09
RNASET2	-0.137513	1.23871e-13	1.44914e-12	1.64043e-09
ADRM1	-0.235218	1.22854e-13	1.43851e-12	1.62696e-09
UBP1	-0.372403	1.12362e-13	1.31683e-12	1.48801e-09
PSTPIP1	-0.228714	1.0687e-13	1.25468e-12	1.41528e-09
RAB5A	-0.322819	1.05097e-13	1.23521e-12	1.3918e-09
ATP5H	-0.158043	1.05119e-13	1.23521e-12	1.39209e-09
TPI1	-0.113718	9.83124e-14	1.15832e-12	1.30195e-09
H3F3C	-0.844815	9.68642e-14	1.14229e-12	1.28277e-09
FGD2	-0.28955	9.68659e-14	1.14229e-12	1.2828e-09
MDM2	-0.378632	8.76768e-14	1.03763e-12	1.1611e-09
KLF2	-0.15468	8.316e-14	9.85052e-13	1.10129e-09
CD79B	-0.444265	8.24176e-14	9.77132e-13	1.09146e-09
VPS9D1	-0.595953	7.76201e-14	9.21904e-13	1.02792e-09
CRBN	-0.280336	7.77345e-14	9.22436e-13	1.02944e-09
MAP2K6	-0.50973	7.55541e-14	8.98978e-13	1.00056e-09
CLK1	-0.178325	7.56955e-14	8.99852e-13	1.00244e-09
TACO1	-0.77505	7.1737e-14	8.55097e-13	9.50013e-10
C1GALT1	-0.372256	6.41768e-14	7.6636e-13	8.49893e-10
NDUFV2	-0.212272	5.40988e-14	6.47182e-13	7.16431e-10
EIF6	-0.198637	5.24606e-14	6.28151e-13	6.94735e-10
TLR7	-0.60466	5.21596e-14	6.25113e-13	6.90749e-10
FKBP8	-0.157207	5.10222e-14	6.12035e-13	6.75686e-10
USP30-AS1	-0.80997	4.92878e-14	5.91766e-13	6.52718e-10
FYB	-0.12341	4.88838e-14	5.87449e-13	6.47369e-10
KRTCAP2	-0.181085	4.59509e-14	5.52704e-13	6.08527e-10
PAIP2	-0.162578	4.56025e-14	5.49013e-13	6.03914e-10
NISCH	-0.387761	4.5076e-14	5.43168e-13	5.96942e-10
SSSCA1	-0.306211	4.28712e-14	5.1707e-13	5.67743e-10
ARHGAP18	-0.489528	4.18127e-14	5.04764e-13	5.53726e-10
PPM1B	-0.31889	3.83318e-14	4.63165e-13	5.07629e-10
ANXA1	-0.102923	3.71044e-14	4.48742e-13	4.91373e-10
PLEKHF2	-0.378382	3.50477e-14	4.24257e-13	4.64137e-10
LINC00969	-0.356939	2.70561e-14	3.28418e-13	3.58304e-10
YIPF4	-0.295375	2.58007e-14	3.13755e-13	3.41679e-10
WDR26	-0.265882	2.42523e-14	2.95196e-13	3.21174e-10
SH3BGRL	-0.130858	2.31769e-14	2.82365e-13	3.06931e-10
SLC31A2	-0.215509	2.28037e-14	2.78075e-13	3.0199e-10
SSR4	-0.125219	2.26372e-14	2.76299e-13	2.99784e-10
GSTK1	-0.146005	2.11479e-14	2.5836e-13	2.80062e-10
PPP2CA	-0.229409	2.04275e-14	2.49788e-13	2.70521e-10
JOSD2	-0.237456	1.67856e-14	2.05445e-13	2.22291e-10
PRKCDBP	-0.644844	1.65411e-14	2.02639e-13	2.19053e-10
2025-09-04	-1.36064	1.61442e-14	1.98328e-13	2.13798e-10
GNAQ	-0.202415	1.62232e-14	1.9893e-13	2.14844e-10
RNH1	-0.163655	1.61634e-14	1.9838e-13	2.14052e-10
KCNE1	-0.513286	1.6009e-14	1.96849e-13	2.12007e-10
APOL1	-0.612466	1.56964e-14	1.93186e-13	2.07868e-10
WDR74	-0.225726	1.55993e-14	1.92168e-13	2.06581e-10
IL3RA	-0.883407	1.28872e-14	1.59054e-13	1.70665e-10
RRBP1	-0.354316	1.27345e-14	1.57317e-13	1.68643e-10
SLU7	-0.338311	1.169e-14	1.44547e-13	1.5481e-10
ZNF684	-0.920178	9.53234e-15	1.18089e-13	1.26237e-10
SAT2	-0.182895	9.62224e-15	1.19091e-13	1.27427e-10
SUB1	-0.110944	9.05992e-15	1.12341e-13	1.19981e-10
TYROBP	-0.0528164	8.29744e-15	1.0308e-13	1.09883e-10
SLCO4A1	-2.54672	7.70501e-15	9.58098e-14	1.02037e-10
LPAR6	-0.299341	7.3871e-15	9.1943e-14	9.78273e-11
TANK	-0.24515	6.66509e-15	8.30346e-14	8.82657e-11
SCCPDH	-0.431443	6.36854e-15	7.94149e-14	8.43386e-11
CYTH4	-0.292968	6.3256e-15	7.89538e-14	8.377e-11
KIN	-0.481817	5.91414e-15	7.38877e-14	7.83209e-11
TRAPPC5	-0.430884	5.88084e-15	7.35411e-14	7.788e-11
MED16	-0.562965	5.50124e-15	6.88591e-14	7.28529e-11
ARF5	-0.18564	5.42265e-15	6.79396e-14	7.18122e-11
SLC20A1	-0.33601	5.1446e-15	6.4517e-14	6.81299e-11
2025-09-15	-0.164114	4.96619e-15	6.23387e-14	6.57673e-11
LILRB3	-0.301953	4.9147e-15	6.17509e-14	6.50854e-11
UTS2	-0.632039	4.67911e-15	5.89026e-14	6.19655e-11
MASTL	-0.760224	4.58347e-15	5.77534e-14	6.06988e-11
KIAA0101	-1.24215	4.55243e-15	5.7417e-14	6.02878e-11
NLRC5	-0.42997	4.37825e-15	5.52728e-14	5.79812e-11
BLM	-1.10936	4.32916e-15	5.47575e-14	5.73311e-11
TPMT	-0.331627	4.35281e-15	5.50041e-14	5.76443e-11
HLA-DQB1	-0.172969	4.07529e-15	5.1645e-14	5.3969e-11
FAM49A	-0.257036	4.01079e-15	5.08763e-14	5.31149e-11
RAB2A	-0.22794	3.72888e-15	4.73457e-14	4.93815e-11
RP11-81H14.2	-1.00484	3.44857e-15	4.38707e-14	4.56694e-11
GYG1	-0.261993	3.44072e-15	4.38129e-14	4.55654e-11
FAM198B	-0.28065	3.39448e-15	4.32657e-14	4.49531e-11
TOLLIP	-0.314987	3.39004e-15	4.32508e-14	4.48943e-11
APOBEC3G	-0.442458	3.19676e-15	4.08242e-14	4.23347e-11
AGTRAP	-0.154774	3.14897e-15	4.02528e-14	4.17019e-11
RPS15	-0.0425093	2.77775e-15	3.55417e-14	3.67857e-11
GIMAP6	-0.46622	2.73811e-15	3.50684e-14	3.62608e-11
HPCAL1	-0.277154	2.59183e-15	3.32271e-14	3.43236e-11
IL15RA	-0.719478	2.44207e-15	3.13376e-14	3.23404e-11
RENBP	-0.321886	2.35922e-15	3.03332e-14	3.12432e-11
IL1RN	-0.291407	2.08585e-15	2.68705e-14	2.76229e-11
C4orf33	-0.451537	2.06586e-15	2.66389e-14	2.73581e-11
DDAH2	-0.340021	1.9452e-15	2.51319e-14	2.57602e-11
DTNBP1	-0.473971	1.66878e-15	2.16028e-14	2.20997e-11
AC069363.1	-1.11455	1.57583e-15	2.04195e-14	2.08687e-11
ELANE	-1.08483	1.37608e-15	1.78661e-14	1.82234e-11
TAPBP	-0.178065	1.34305e-15	1.74543e-14	1.7786e-11
DOCK8	-0.220416	1.25133e-15	1.62783e-14	1.65713e-11
RAB14	-0.33998	1.23744e-15	1.61135e-14	1.63874e-11
MED8	-0.484182	1.15745e-15	1.51016e-14	1.53282e-11
PHF23	-0.67477	1.15206e-15	1.50461e-14	1.52567e-11
RBMS1	-0.228321	1.14205e-15	1.49301e-14	1.51242e-11
FABP5	-0.361373	1.07632e-15	1.40847e-14	1.42538e-11
PFKP	-0.70269	9.72396e-16	1.27373e-14	1.28774e-11
IFRD1	-0.248755	9.22582e-16	1.20968e-14	1.22178e-11
EXOSC9	-0.54716	9.16914e-16	1.20463e-14	1.21427e-11
MED7	-0.620447	8.32142e-16	1.09543e-14	1.10201e-11
MBD2	-0.254796	7.80696e-16	1.02873e-14	1.03388e-11
PPP2R2A	-0.372908	7.31921e-16	9.65421e-15	9.69282e-12
CHIC2	-0.352243	7.28858e-16	9.6234e-15	9.65227e-12
SESN1	-0.659414	7.23608e-16	9.56362e-15	9.58274e-12
STAB1	-0.328421	6.67164e-16	8.83525e-15	8.83525e-12
RAB7A	-0.180402	6.27647e-16	8.32025e-15	8.31193e-12
FAM225A	-1.6396	5.81051e-16	7.71027e-15	7.69485e-12
EXOC1	-0.420991	5.78957e-16	7.6902e-15	7.66713e-12
TAPBPL	-0.463511	5.72729e-16	7.61511e-15	7.58465e-12
ATP5L2	-0.501818	5.27653e-16	7.02989e-15	6.98771e-12
SCIMP	-0.280311	4.36639e-16	5.83492e-15	5.78241e-12
UBE2D1	-0.194093	4.33694e-16	5.80142e-15	5.74341e-12
CHURC1	-0.210644	3.87513e-16	5.18891e-15	5.13184e-12
PLA1A	-1.40601	3.46937e-16	4.655e-15	4.59448e-12
SPTSSA	-0.26775	3.48753e-16	4.67464e-15	4.61854e-12
IRF9	-0.462667	2.95398e-16	3.9675e-15	3.91196e-12
PTP4A1	-0.244593	2.94554e-16	3.96018e-15	3.90078e-12
MTX1	-0.31385	2.80944e-16	3.78103e-15	3.72054e-12
MICB	-0.59267	2.43387e-16	3.27892e-15	3.22318e-12
CLEC2B	-0.209663	2.07986e-16	2.80485e-15	2.75436e-12
WAC	-0.235541	2.04301e-16	2.75797e-15	2.70556e-12
MAT2B	-0.317239	2.00709e-16	2.71224e-15	2.65799e-12
ASPH	-0.562206	1.89898e-16	2.56877e-15	2.51482e-12
CPEB3	-0.743972	1.87407e-16	2.53766e-15	2.48184e-12
RIN2	-0.400302	1.61496e-16	2.18904e-15	2.13869e-12
ADRB2	-0.55434	1.49679e-16	2.03094e-15	1.9822e-12
KIAA0319L	-0.406363	1.47387e-16	2.00189e-15	1.95185e-12
TRIM38	-0.286904	1.13779e-16	1.547e-15	1.50678e-12
SNRPB2	-0.198935	1.0917e-16	1.48738e-15	1.44574e-12
ROMO1	-0.187301	1.04662e-16	1.42743e-15	1.38603e-12
TTC9C	-0.603638	1.03329e-16	1.4107e-15	1.36838e-12
MIIP	-0.33293	8.6045e-17	1.17838e-15	1.13949e-12
SLC22A16	-1.23898	8.43934e-17	1.15936e-15	1.11762e-12
GIMAP1	-0.302084	8.51468e-17	1.1685e-15	1.1276e-12
APLP2	-0.139488	8.33787e-17	1.14661e-15	1.10418e-12
SNX10	-0.201668	7.11758e-17	9.80834e-16	9.42581e-13
COPE	-0.155965	6.96203e-17	9.60398e-16	9.21982e-13
C4orf48	-0.145391	6.48838e-17	8.96927e-16	8.59256e-13
S100A11	-0.083477	6.4707e-17	8.95418e-16	8.56915e-13
DBNL	-0.215548	6.16184e-17	8.53569e-16	8.16012e-13
LIPA	-0.254841	6.08754e-17	8.4416e-16	8.06173e-13
ACTR3	-0.176836	4.63539e-17	6.43463e-16	6.13864e-13
COA3	-0.298717	4.06857e-17	5.65373e-16	5.388e-13
TMPO	-0.304968	3.6996e-17	5.15182e-16	4.89938e-13
EZR	-0.249918	3.23871e-17	4.51951e-16	4.28902e-13
DAZAP2	-0.125347	2.46106e-17	3.44523e-16	3.25919e-13
GAPDH	-0.083641	2.21352e-17	3.10197e-16	2.93137e-13
S100A10	-0.108239	2.10901e-17	2.95865e-16	2.79297e-13
SYNGR2	-0.217049	2.07897e-17	2.9196e-16	2.75318e-13
IRF8	-0.272334	2.04161e-17	2.87018e-16	2.70371e-13
G6PD	-0.280413	1.80671e-17	2.54535e-16	2.39263e-13
RP11-78A19.3	-1.37733	1.51778e-17	2.14285e-16	2.00999e-13
IL6	-1.33683	1.47183e-17	2.08241e-16	1.94914e-13
ATP6V1E1	-0.30894	1.41179e-17	1.9996e-16	1.86963e-13
MPLKIP	-0.279339	1.40829e-17	1.99679e-16	1.865e-13
YBEY	-0.532189	1.32014e-17	1.87783e-16	1.74826e-13
MRPL42	-0.432482	1.22784e-17	1.7503e-16	1.62603e-13
RASGRP2	-0.25846	1.14129e-17	1.62867e-16	1.51141e-13
IDI1	-0.304842	1.09236e-17	1.56053e-16	1.44661e-13
RUFY4	-1.5203	8.87397e-18	1.27322e-16	1.17518e-13
C12orf44	-0.356786	8.9509e-18	1.28287e-16	1.18537e-13
TFEC	-0.346868	8.67243e-18	1.24565e-16	1.14849e-13
CDC42EP2	-0.75955	7.60339e-18	1.09329e-16	1.00692e-13
TMEM50A	-0.178714	7.60297e-18	1.09329e-16	1.00686e-13
CCL4	-0.311867	7.28538e-18	1.04984e-16	9.64803e-14
RAC1	-0.126745	7.26929e-18	1.04866e-16	9.62673e-14
LMO2	-0.312728	6.71863e-18	9.70281e-17	8.89748e-14
RRP7A	-0.337272	6.57251e-18	9.50215e-17	8.70397e-14
CAPZA2	-0.173824	5.94525e-18	8.6047e-17	7.8733e-14
C1orf85	-0.42607	4.88277e-18	7.07467e-17	6.46625e-14
PHACTR2	-0.39131	4.02529e-18	5.83865e-17	5.33069e-14
ACVRL1	-1.28846	3.32541e-18	4.84471e-17	4.40384e-14
EREG	-0.298013	3.3748e-18	4.90588e-17	4.46925e-14
COX6C	-0.154777	3.36975e-18	4.90392e-17	4.46256e-14
ERLIN1	-0.747509	2.98661e-18	4.36072e-17	3.95517e-14
YWHAQ	-0.244204	3.01593e-18	4.39868e-17	3.994e-14
LRRK2	-0.247821	2.96031e-18	4.32708e-17	3.92034e-14
RSRC2	-0.259704	2.95476e-18	4.32374e-17	3.91299e-14
PARP11	-0.690042	2.608e-18	3.82478e-17	3.45378e-14
CRLS1	-0.368427	2.45786e-18	3.60858e-17	3.25494e-14
SLC25A25	-0.755529	2.30383e-18	3.39373e-17	3.05096e-14
TRIP6	-1.11567	2.20803e-18	3.25623e-17	2.92409e-14
TRAFD1	-0.618461	2.18063e-18	3.21941e-17	2.88781e-14
RFXANK	-0.369056	2.15135e-18	3.17972e-17	2.84903e-14
KMT2E-AS1	-0.292179	2.14623e-18	3.17569e-17	2.84225e-14
ROCK1	-0.241691	2.12952e-18	3.1545e-17	2.82013e-14
FGD4	-0.375327	1.72223e-18	2.55402e-17	2.28074e-14
EPB41L3	-0.406197	1.34181e-18	1.99434e-17	1.77695e-14
GRB10	-1.53616	1.27257e-18	1.89356e-17	1.68527e-14
SRSF3	-0.149123	1.18722e-18	1.76855e-17	1.57224e-14
CECR1	-0.195322	1.11876e-18	1.66844e-17	1.48157e-14
GPR35	-0.495845	1.04409e-18	1.55884e-17	1.38269e-14
PLA2G16	-0.387585	7.67412e-19	1.14834e-17	1.01628e-14
GNGT2	-0.668068	7.21566e-19	1.08219e-17	9.55569e-15
USP15	-0.227588	6.08038e-19	9.16069e-18	8.05225e-15
SRP9	-0.223421	5.88813e-19	8.88115e-18	7.79765e-15
CASP7	-0.60571	5.39803e-19	8.16052e-18	7.14861e-15
YME1L1	-0.281895	4.4911e-19	6.79722e-18	5.94757e-15
FKBP1C	-0.797487	3.88869e-19	5.89221e-18	5.14979e-15
CYCS	-0.201477	3.31183e-19	5.02966e-18	4.38586e-15
ST3GAL5	-0.43549	2.95796e-19	4.49738e-18	3.91722e-15
IRF5	-0.371031	2.70913e-19	4.12379e-18	3.5877e-15
FNDC3B	-0.369103	2.62057e-19	3.99358e-18	3.47042e-15
UBALD2	-0.303841	2.57322e-19	3.92594e-18	3.40771e-15
PANK2	-0.382737	2.43992e-19	3.72686e-18	3.23119e-15
BLOC1S2	-0.269966	2.42741e-19	3.71203e-18	3.21462e-15
FOXN2	-0.406477	2.09708e-19	3.2143e-18	2.77716e-15
IGFLR1	-0.542778	2.02632e-19	3.11305e-18	2.68345e-15
IRF1	-0.20595	2.03474e-19	3.12237e-18	2.6946e-15
PTGFR	-2.5855	1.82412e-19	2.80567e-18	2.41568e-15
IL4I1	-0.969198	1.76254e-19	2.7141e-18	2.33413e-15
MAP2K1	-0.298965	1.62223e-19	2.50387e-18	2.14832e-15
REC8	-0.719425	1.46833e-19	2.26897e-18	1.94451e-15
DBI	-0.164621	1.34782e-19	2.08519e-18	1.78492e-15
TSNAX	-0.402729	1.30433e-19	2.02263e-18	1.72733e-15
SNTB1	-0.538131	1.28697e-19	1.99804e-18	1.70433e-15
UBE2F	-0.304936	1.26396e-19	1.96463e-18	1.67387e-15
PSMC2	-0.448132	1.01265e-19	1.57585e-18	1.34105e-15
SLX1A	-0.999097	9.50324e-20	1.4806e-18	1.25851e-15
SH3TC1	-0.507991	8.50717e-20	1.32698e-18	1.1266e-15
AIM2	-1.04891	7.29441e-20	1.13915e-18	9.65999e-16
RAB1A	-0.245555	6.90443e-20	1.07952e-18	9.14354e-16
LARP7	-0.32309	5.5228e-20	8.6452e-19	7.31384e-16
TXNDC9	-0.49085	5.31383e-20	8.3378e-19	7.0371e-16
MOV10	-0.785636	4.74077e-20	7.46517e-19	6.27821e-16
NACA2	-0.46256	4.21185e-20	6.64018e-19	5.57775e-16
RAC2	-0.19531	3.77054e-20	5.95152e-19	4.99332e-16
NDUFS7	-0.189348	3.16945e-20	5.00871e-19	4.1973e-16
RP11-386I14.4	-0.261956	2.64517e-20	4.19019e-19	3.503e-16
MIS18BP1	-0.300297	2.51517e-20	3.98902e-19	3.33084e-16
TDRD7	-1.03068	2.39308e-20	3.79995e-19	3.16915e-16
BAX	-0.195387	2.3088e-20	3.67052e-19	3.05754e-16
PATL1	-0.462566	2.01757e-20	3.21138e-19	2.67186e-16
ITPKC	-1.36806	1.80937e-20	2.88693e-19	2.39615e-16
CBWD2	-0.49553	1.78608e-20	2.85321e-19	2.36531e-16
RAB11A	-0.261367	1.7215e-20	2.75669e-19	2.27978e-16
SMAD3	-0.516036	1.62155e-20	2.59978e-19	2.14742e-16
ADAMTSL4	-0.58738	1.61527e-20	2.59285e-19	2.1391e-16
HEXB	-0.230867	1.41989e-20	2.28199e-19	1.88036e-16
APOL2	-0.543255	1.23884e-20	2.00072e-19	1.64059e-16
SERPINB1	-0.159365	1.21779e-20	1.96913e-19	1.61272e-16
PLIN3	-0.348757	9.84701e-21	1.59418e-19	1.30404e-16
CAPZA1	-0.199452	8.80379e-21	1.42878e-19	1.16589e-16
MLKL	-0.544792	7.79197e-21	1.26612e-19	1.03189e-16
CCNH	-0.335632	6.64378e-21	1.08088e-19	8.79836e-17
MIR181A1HG	-0.681786	6.36029e-21	1.03603e-19	8.42294e-17
C11orf48	-0.368383	6.27005e-21	1.02259e-19	8.30342e-17
ZNF281	-0.370604	4.45809e-21	7.29772e-20	5.90386e-17
FIBP	-0.292534	4.01236e-21	6.57619e-20	5.31356e-17
MB21D1	-0.598213	3.89026e-21	6.38398e-20	5.15188e-17
RILPL2	-0.209727	3.28047e-21	5.38999e-20	4.34433e-17
MRPL28	-0.320947	3.25979e-21	5.36267e-20	4.31695e-17
CCDC28A	-0.44299	3.24528e-21	5.34543e-20	4.29773e-17
PELI1	-0.344588	3.01978e-21	4.98019e-20	3.99909e-17
ECHDC3	-1.23088	2.55248e-21	4.22531e-20	3.38025e-17
HLA-F	-0.245865	2.53277e-21	4.19794e-20	3.35415e-17
NSL1	-0.444654	2.10556e-21	3.49422e-20	2.78839e-17
ATP13A1	-0.596471	1.99307e-21	3.3117e-20	2.63943e-17
CNDP2	-0.384738	1.51844e-21	2.5294e-20	2.01087e-17
IRS2	-0.244163	1.4603e-21	2.43561e-20	1.93387e-17
AQP9	-0.455559	1.43818e-21	2.40175e-20	1.90459e-17
REEP4	-0.4809	1.27689e-21	2.13508e-20	1.69099e-17
SH2B2	-0.681347	1.2216e-21	2.04522e-20	1.61777e-17
C16orf87	-0.460315	1.07753e-21	1.80629e-20	1.42697e-17
CYSTM1	-0.429992	1.04169e-21	1.74842e-20	1.37951e-17
CYSLTR1	-0.428843	9.54384e-22	1.60392e-20	1.26389e-17
LRRC25	-0.275733	8.86635e-22	1.49196e-20	1.17417e-17
BLVRB	-0.167799	8.21207e-22	1.38362e-20	1.08752e-17
TGFB1	-0.213223	7.58626e-22	1.27981e-20	1.00465e-17
HNRNPU	-0.181238	6.91416e-22	1.16791e-20	9.15642e-18
TTC39C	-0.430871	4.58204e-22	7.75959e-21	6.068e-18
FERMT3	-0.270485	4.5922e-22	7.76685e-21	6.08145e-18
RNF13	-0.272486	4.50996e-22	7.64729e-21	5.97254e-18
AP2S1	-0.148713	3.53042e-22	5.99401e-21	4.67533e-18
CHST12	-0.675086	3.44089e-22	5.84951e-21	4.55677e-18
PGAP1	-1.30008	3.35996e-22	5.71928e-21	4.4496e-18
TXNDC12	-0.343225	3.30048e-22	5.62525e-21	4.37082e-18
C2orf47	-0.683085	3.23125e-22	5.51437e-21	4.27915e-18
ERP44	-0.265833	3.04157e-22	5.19735e-21	4.02795e-18
AC009948.5	-0.934315	2.93087e-22	5.01467e-21	3.88136e-18
SH3GLB1	-0.254716	2.66778e-22	4.57043e-21	3.53294e-18
LAMP2	-0.273229	1.73121e-22	2.97746e-21	2.29265e-18
CD55	-0.202876	1.5707e-22	2.70492e-21	2.08008e-18
CR1	-0.615954	1.45086e-22	2.50178e-21	1.92137e-18
CMTR1	-0.895953	1.42704e-22	2.46393e-21	1.88983e-18
OAZ1	-0.0759946	1.25735e-22	2.17378e-21	1.66511e-18
PTGES3	-0.221127	9.4994e-23	1.64445e-21	1.25801e-18
MPO	-1.08487	8.6898e-23	1.50627e-21	1.15079e-18
COX7B	-0.160456	8.28568e-23	1.4381e-21	1.09727e-18
HIST2H2BE	-0.792027	7.20678e-23	1.25249e-21	9.54394e-19
STX11	-0.207094	6.92296e-23	1.20474e-21	9.16808e-19
ZCCHC6	-0.408738	5.82948e-23	1.01713e-21	7.71999e-19
CD36	-0.188668	4.96366e-23	8.672e-22	6.57338e-19
AIMP1	-0.294981	4.24643e-23	7.42873e-22	5.62355e-19
RHBDF2	-0.470212	3.52483e-23	6.17451e-22	4.66793e-19
RPS19	-0.0653072	3.14336e-23	5.51357e-22	4.16275e-19
MGST1	-0.223188	2.03811e-23	3.57967e-22	2.69907e-19
COX6A1	-0.169526	1.86254e-23	3.27564e-22	2.46656e-19
LAPTM4A	-0.21058	1.84346e-23	3.24641e-22	2.4413e-19
EMP1	-0.587523	1.09274e-23	1.92692e-22	1.44712e-19
FLVCR2	-0.829108	9.96766e-24	1.76237e-22	1.32002e-19
CHMP2A	-0.241919	6.96113e-24	1.23244e-22	9.21863e-20
PRDX5	-0.194346	6.54098e-24	1.1596e-22	8.66221e-20
GBP3	-0.78584	5.26428e-24	9.3577e-23	6.97148e-20
KYNU	-0.35813	4.21708e-24	7.50628e-23	5.58468e-20
ZNF90	-0.314652	4.06567e-24	7.24652e-23	5.38417e-20
LLPH	-0.38272	3.28912e-24	5.87033e-23	4.35578e-20
NAIP	-0.316099	2.96867e-24	5.31271e-23	3.9314e-20
GLIPR2	-0.212012	2.87816e-24	5.1577e-23	3.81154e-20
FAM8A1	-0.658453	2.52676e-24	4.53413e-23	3.34618e-20
RBCK1	-0.315943	1.98076e-24	3.56402e-23	2.62312e-20
CCL3L1	-0.419334	1.56437e-24	2.81863e-23	2.07169e-20
CCR1	-0.358509	1.34059e-24	2.41872e-23	1.77534e-20
SCARB2	-0.416497	1.19309e-24	2.15553e-23	1.58e-20
SNX6	-0.308875	7.74094e-25	1.40046e-23	1.02513e-20
ITGB7	-0.570211	7.26048e-25	1.31533e-23	9.61506e-21
FDFT1	-0.401825	6.87104e-25	1.24648e-23	9.09932e-21
MSR1	-0.923702	6.56201e-25	1.19205e-23	8.69007e-21
ST8SIA4	-0.474163	6.44232e-25	1.17353e-23	8.53157e-21
ADPRHL2	-0.753821	5.88888e-25	1.07419e-23	7.79865e-21
ARF4	-0.312438	5.0767e-25	9.28601e-24	6.72307e-21
NDUFB9	-0.203094	3.46705e-25	6.35929e-24	4.59141e-21
CCNL1	-0.167686	2.31821e-25	4.2639e-24	3.07001e-21
ATF3	-0.274923	2.10733e-25	3.88141e-24	2.79073e-21
SP140	-0.758854	1.90462e-25	3.51295e-24	2.52229e-21
ATP6AP1	-0.313584	1.83352e-25	3.38651e-24	2.42813e-21
CTA-384D8.34	-0.599698	1.77969e-25	3.29168e-24	2.35684e-21
FMN1	-1.21314	1.56186e-25	2.89688e-24	2.06837e-21
CD300A	-0.36615	1.56586e-25	2.90023e-24	2.07366e-21
TAP2-1	-0.5263	1.49729e-25	2.78102e-24	1.98286e-21
PICK1	-0.903901	1.34996e-25	2.51442e-24	1.78775e-21
TCEB2	-0.126087	1.36382e-25	2.53667e-24	1.80611e-21
DHCR24	-1.76715	8.29534e-26	1.54944e-24	1.09855e-21
PRDX6	-0.246796	5.44605e-26	1.02301e-24	7.21221e-22
GNG5P2	-0.918293	4.36041e-26	8.21406e-25	5.77449e-22
GK	-0.548075	3.42569e-26	6.46246e-25	4.53664e-22
UTRN	-0.358957	2.96842e-26	5.60782e-25	3.93108e-22
TOP1	-0.377472	2.71992e-26	5.1457e-25	3.60199e-22
LILRB2	-0.262387	1.88166e-26	3.57515e-25	2.49188e-22
CTA-384D8.35	-1.46128	1.74717e-26	3.3244e-25	2.31378e-22
CTC-479C5.12	-0.726343	1.73843e-26	3.31252e-25	2.3022e-22
GPER1	-2.13375	1.4493e-26	2.76956e-25	1.91931e-22
CNTRL	-0.471649	1.08885e-26	2.0898e-25	1.44196e-22
C9orf72	-0.30769	9.41734e-27	1.81007e-25	1.24714e-22
COA1	-0.4972	7.96451e-27	1.53528e-25	1.05474e-22
DYNLRB1	-0.284449	8.04602e-27	1.54874e-25	1.06553e-22
ETS2	-0.338664	7.82789e-27	1.51115e-25	1.03665e-22
MT1F	-0.602283	6.84407e-27	1.32315e-25	9.0636e-23
WDFY1	-0.497284	6.73239e-27	1.30537e-25	8.9157e-23
FCER1G	-0.112318	6.7642e-27	1.30962e-25	8.95783e-23
UBA3	-0.468747	6.15648e-27	1.19546e-25	8.15303e-23
ARHGAP29	-1.88495	5.7664e-27	1.12136e-25	7.63645e-23
VRK2	-0.603219	5.72635e-27	1.11521e-25	7.5834e-23
IL27	-1.50157	5.04166e-27	9.83308e-26	6.67666e-23
LYSMD2	-0.343547	4.73103e-27	9.24086e-26	6.2653e-23
VPS29	-0.234594	4.60481e-27	9.00761e-26	6.09815e-23
TERF2IP	-0.367156	4.46767e-27	8.75228e-26	5.91654e-23
LRRFIP1	-0.178633	4.17739e-27	8.19573e-26	5.53212e-23
RGS18	-0.356421	3.42526e-27	6.73007e-26	4.53607e-23
ANP32A	-0.261705	3.40654e-27	6.70324e-26	4.51128e-23
CORO1A	-0.142276	2.55338e-27	5.03941e-26	3.38145e-23
UQCR10	-0.194838	2.39862e-27	4.74103e-26	3.17649e-23
SPOP	-0.470857	1.84755e-27	3.66822e-26	2.4467e-23
NADK	-0.364928	1.80897e-27	3.59703e-26	2.39562e-23
MXD1	-0.294487	1.27493e-27	2.54275e-26	1.68839e-23
BUD31	-0.304378	1.15653e-27	2.31009e-26	1.53159e-23
CIR1	-0.334443	1.10938e-27	2.21925e-26	1.46915e-23
NUCB1	-0.308696	8.97495e-28	1.80084e-26	1.18855e-23
ELF1	-0.265112	7.75744e-28	1.5589e-26	1.02732e-23
BEST1	-0.483195	7.48462e-28	1.50636e-26	9.91188e-24
TMEM126B	-0.471428	4.59837e-28	9.26883e-27	6.08962e-24
STARD4	-0.738928	3.16125e-28	6.38178e-27	4.18645e-24
PVRL2	-0.734894	2.77568e-28	5.61197e-27	3.67584e-24
COX5B	-0.164081	2.48738e-28	5.03676e-27	3.29404e-24
MYOF	-0.723455	1.87722e-28	3.80704e-27	2.486e-24
S100P	-0.790116	1.65262e-28	3.3567e-27	2.18857e-24
IGF2BP3	-1.67859	1.52709e-28	3.10649e-27	2.02232e-24
WAS	-0.261069	1.2779e-28	2.60358e-27	1.69233e-24
RIN3	-0.302793	1.19089e-28	2.43005e-27	1.5771e-24
FAM26F	-0.284952	1.06116e-28	2.16866e-27	1.40529e-24
GIMAP5	-0.703001	8.42562e-29	1.72725e-27	1.11581e-24
MTHFD2	-0.398198	7.9298e-29	1.62813e-27	1.05014e-24
COX6B1	-0.140668	7.86089e-29	1.61649e-27	1.04102e-24
TRIM25	-0.539472	5.83085e-29	1.2009e-27	7.72179e-25
P2RY6	-1.87863	5.29101e-29	1.09141e-27	7.00688e-25
NEU4	-1.15031	4.90562e-29	1.0135e-27	6.49651e-25
MGAT1	-0.279393	4.70341e-29	9.73238e-28	6.22872e-25
TCF7L2	-0.563363	3.37078e-29	7.00773e-28	4.46392e-25
CEACAM4	-0.593679	3.01244e-29	6.2726e-28	3.98937e-25
LYL1	-0.375727	2.68381e-29	5.59713e-28	3.55418e-25
SLA	-0.422603	2.32442e-29	4.85525e-28	3.07823e-25
YWHAH	-0.321004	2.27733e-29	4.76441e-28	3.01587e-25
BAZ1A	-0.322314	2.00136e-29	4.19368e-28	2.65041e-25
C3orf38	-0.629362	1.92071e-29	4.03105e-28	2.54359e-25
HIST1H1C	-0.749718	1.89935e-29	3.99255e-28	2.51531e-25
NDFIP1	-0.293955	1.70387e-29	3.58733e-28	2.25643e-25
DECR1	-0.345638	1.65653e-29	3.49322e-28	2.19374e-25
DNAJC15	-0.313587	1.11796e-29	2.36504e-28	1.48052e-25
UBE2L3	-0.280491	8.15318e-30	1.73311e-28	1.07973e-25
SERTAD3	-0.495309	6.91784e-30	1.47288e-28	9.1613e-26
PKM	-0.192222	4.24311e-30	9.06314e-29	5.61915e-26
RP1-241P17.4	-0.534477	3.04046e-30	6.50482e-29	4.02648e-26
UBE2J1	-0.317211	1.9048e-30	4.09502e-29	2.52253e-26
ZNFX1	-0.616693	1.72055e-30	3.71095e-29	2.27852e-26
P2RX4	-0.563158	1.02079e-30	2.20528e-29	1.35184e-26
NDUFA13	-0.192598	9.6117e-31	2.07986e-29	1.27288e-26
TNNT1	-0.576288	7.08996e-31	1.54175e-29	9.38924e-27
FAS	-0.725918	5.56524e-31	1.21218e-29	7.37004e-27
CAPNS1	-0.257214	5.31875e-31	1.1604e-29	7.04362e-27
ZC3HAV1	-0.406873	4.80289e-31	1.04958e-29	6.36046e-27
HHEX	-0.468015	4.34622e-31	9.51356e-30	5.7557e-27
ORMDL2	-0.488041	3.66498e-31	8.03566e-30	4.85354e-27
SLC11A1	-0.257879	3.14604e-31	6.90929e-30	4.1663e-27
IDH1	-0.609882	2.81133e-31	6.18445e-30	3.72304e-27
TRAPPC1	-0.224227	2.69064e-31	5.9288e-30	3.56321e-27
C5orf56	-0.61821	1.73341e-31	3.83232e-30	2.29556e-27
TPM3	-0.181209	1.20441e-31	2.66722e-30	1.595e-27
MYL6	-0.117919	1.09914e-31	2.43817e-30	1.45559e-27
THBS1	-0.438418	5.95705e-32	1.32587e-30	7.88892e-28
TCF4	-0.756283	2.37252e-32	5.29837e-31	3.14193e-28
CTSB	-0.222593	1.39762e-32	3.13175e-31	1.85087e-28
MEF2A	-0.427064	1.35851e-32	3.04929e-31	1.79908e-28
NT5C2	-0.550149	4.32344e-33	9.7373e-32	5.72553e-29
RAP1B	-0.250757	2.66529e-33	6.01302e-32	3.52964e-29
MS4A6A	-0.176907	2.20511e-33	4.99185e-32	2.92023e-29
VMP1	-0.248803	1.79456e-33	4.06942e-32	2.37654e-29
SELPLG	-0.34813	1.66057e-33	3.77852e-32	2.1991e-29
MRPL44	-0.59346	1.35853e-33	3.09657e-32	1.79911e-29
FAM46A	-0.489943	1.08184e-33	2.47014e-32	1.43268e-29
METTL7A	-0.394599	4.76138e-34	1.09092e-32	6.3055e-30
PSMB8	-0.256341	4.60121e-34	1.05605e-32	6.09339e-30
CD68	-0.203208	2.24689e-34	5.18389e-33	2.97555e-30
LAIR1	-0.532737	2.10696e-34	4.86954e-33	2.79025e-30
STAP1	-2.02508	1.14857e-34	2.66384e-33	1.52105e-30
THEMIS2	-0.302868	1.23026e-34	2.84831e-33	1.62923e-30
CBR1	-0.544103	9.51079e-35	2.20967e-33	1.25951e-30
FES	-0.407016	5.43552e-35	1.26507e-33	7.19826e-31
LMNB1	-0.668485	5.28856e-35	1.23304e-33	7.00364e-31
NDUFA3	-0.218504	4.95862e-35	1.15815e-33	6.56671e-31
CNP	-0.723013	3.21493e-35	7.53546e-34	4.25754e-31
CNBP	-0.224872	3.29086e-35	7.69979e-34	4.35808e-31
SLC15A4	-0.672722	2.03056e-35	4.76784e-34	2.68906e-31
STOM	-0.583016	1.85768e-35	4.36967e-34	2.46012e-31
NAGK	-0.34034	1.59186e-35	3.75108e-34	2.1081e-31
XRN1	-0.567293	1.54911e-35	3.66337e-34	2.05149e-31
CFLAR	-0.326512	1.58397e-35	3.73912e-34	2.09765e-31
RGL1	-1.63335	9.13751e-36	2.1686e-34	1.21008e-31
ZEB2	-0.236599	5.69625e-36	1.35675e-34	7.54355e-32
PSMD7	-0.412017	4.54351e-36	1.0861e-34	6.01698e-32
PSTPIP2	-0.551501	2.54132e-36	6.08583e-35	3.36546e-32
ATP10A	-1.36737	1.30831e-36	3.16167e-35	1.73259e-32
LRPAP1	-0.351261	1.04538e-36	2.53089e-35	1.3844e-32
CALM3	-0.271049	8.88101e-37	2.15405e-35	1.17611e-32
KLF10	-0.285799	8.0441e-37	1.95464e-35	1.06528e-32
HLX	-0.770085	3.9243e-37	9.57081e-36	5.19695e-33
LCP2	-0.383269	2.03193e-37	4.97391e-36	2.69089e-33
NFE2	-0.608738	1.76404e-37	4.32615e-36	2.33612e-33
AGRN	-1.75567	1.45735e-37	3.59398e-36	1.92997e-33
CALM2	-0.166165	1.5494e-37	3.80682e-36	2.05188e-33
FPR1	-0.277216	8.66621e-38	2.14117e-36	1.14767e-33
MIF	-0.290307	6.0184e-38	1.49534e-36	7.97017e-34
NAMPT	-0.218083	5.28952e-38	1.31671e-36	7.00491e-34
SCP2	-0.318992	4.3249e-38	1.07862e-36	5.72746e-34
IRAK3	-0.362007	3.38053e-38	8.44687e-37	4.47684e-34
GIMAP2	-0.408191	2.11131e-38	5.28547e-37	2.79601e-34
PLBD1	-0.290188	1.92184e-38	4.82024e-37	2.54509e-34
ENO1	-0.214446	1.82103e-38	4.57606e-37	2.41158e-34
WSB1	-0.290777	9.82606e-39	2.47389e-37	1.30126e-34
RP11-343N15.5	-0.535395	5.60165e-39	1.413e-37	7.41827e-35
C15orf48	-0.719098	3.55457e-39	9.00061e-38	4.70732e-35
CXCR4	-0.248171	1.7309e-39	4.39967e-38	2.29223e-35
C1QA	-1.22443	1.05018e-39	2.67454e-38	1.39076e-35
CFL1	-0.136611	9.36979e-40	2.39083e-38	1.24084e-35
H2AFY	-0.216604	3.44163e-40	8.81576e-39	4.55775e-36
TRIM14	-0.784131	3.14529e-40	8.0723e-39	4.16531e-36
GMFG	-0.172549	3.10332e-40	7.98005e-39	4.10973e-36
MOB1A	-0.271656	2.58745e-40	6.66646e-39	3.42656e-36
IL15	-0.678885	1.85923e-40	4.79957e-39	2.46218e-36
SLFN5	-0.719854	1.76444e-40	4.57268e-39	2.33664e-36
RAB10	-0.380692	1.76812e-40	4.57328e-39	2.34152e-36
SIRPB1	-0.492013	1.11845e-40	2.90423e-39	1.48116e-36
MAD1L1	-0.640982	1.07487e-40	2.80207e-39	1.42345e-36
CDKN2D	-0.383826	1.10739e-40	2.88117e-39	1.46651e-36
GSTO1	-0.259054	7.14324e-41	1.86584e-39	9.4598e-37
CASP1	-0.26431	5.64426e-41	1.48193e-39	7.47469e-37
PDCD10	-0.538282	4.15246e-41	1.09326e-39	5.49911e-37
PAG1	-0.549435	3.04437e-41	8.04723e-40	4.03166e-37
NDUFA12	-0.352023	1.765e-41	4.67478e-40	2.33739e-37
FAM20A	-2.65866	1.01517e-41	2.69959e-40	1.3444e-37
RICTOR	-0.564704	8.10249e-42	2.15898e-40	1.07301e-37
ATOX1	-0.303779	2.96826e-42	7.94116e-41	3.93087e-38
SCAND1	-0.270089	1.60154e-42	4.29335e-41	2.12091e-38
PARP10	-0.715062	1.06298e-42	2.85538e-41	1.4077e-38
RNF181	-0.308684	6.51889e-43	1.76183e-41	8.63297e-39
SLC25A37	-0.435781	5.49434e-43	1.48797e-41	7.27616e-39
CLEC4D	-0.655891	2.67065e-43	7.24742e-42	3.53674e-39
TMEM59	-0.2612	2.11205e-43	5.74331e-42	2.79699e-39
AGFG1	-0.536996	1.64196e-43	4.47417e-42	2.17444e-39
STAC3	-0.591189	1.51155e-43	4.12732e-42	2.00175e-39
ID1	-0.404199	1.34494e-43	3.67996e-42	1.7811e-39
C3AR1	-0.703841	1.04152e-43	2.85567e-42	1.37929e-39
PSMA3	-0.449877	8.53116e-44	2.34395e-42	1.12978e-39
RTCB	-0.647187	7.636e-44	2.10236e-42	1.01124e-39
CCL3	-0.330452	7.57442e-44	2.08975e-42	1.00308e-39
C2	-1.4017	4.30009e-44	1.18885e-42	5.6946e-40
CD2AP	-0.957411	1.45676e-44	4.04441e-43	1.92918e-40
AREG	-1.54989	1.01783e-44	2.83772e-43	1.34792e-40
RTN4	-0.271313	1.04755e-44	2.91443e-43	1.38727e-40
PIM3	-0.379558	9.12145e-45	2.54842e-43	1.20795e-40
ARHGEF3	-0.733607	5.58187e-45	1.56281e-43	7.39207e-41
FPR2	-0.761248	3.40318e-45	9.54838e-44	4.50683e-41
HLA-E	-0.185111	2.66808e-45	7.51775e-44	3.53334e-41
OGFR	-0.446055	2.41742e-45	6.82599e-44	3.20139e-41
DNAJA1	-0.361291	1.89681e-45	5.37889e-44	2.51194e-41
RHOG	-0.253475	1.81732e-45	5.16455e-44	2.40668e-41
TRA2B	-0.299235	1.61124e-45	4.58873e-44	2.13376e-41
ATP6V1G1	-0.217216	7.78891e-46	2.22783e-44	1.03149e-41
C7orf50	-0.482565	6.46681e-46	1.85368e-44	8.564e-42
MAFB	-0.329038	3.72939e-46	1.07835e-44	4.93883e-42
GCA	-0.309839	3.60873e-46	1.04574e-44	4.77904e-42
FOLR3	-0.575472	2.24763e-46	6.52748e-45	2.97653e-42
LYN	-0.301399	2.07496e-46	6.03928e-45	2.74787e-42
MFGE8	-2.00919	1.58754e-46	4.6308e-45	2.10238e-42
N4BP1	-0.821941	1.5018e-46	4.39036e-45	1.98883e-42
UBC	-0.188208	1.21468e-46	3.55885e-45	1.6086e-42
RP11-798M19.6	-1.59818	9.76239e-47	2.86659e-45	1.29283e-42
CSGALNACT2	-0.438757	6.28568e-47	1.84981e-45	8.32413e-43
SNX2	-0.35703	4.96114e-47	1.46326e-45	6.57003e-43
WASH4P	-0.451349	2.35847e-47	6.98731e-46	3.12333e-43
DNASE2	-0.651396	1.30232e-47	3.87564e-46	1.72466e-43
SERF2	-0.114401	4.88548e-48	1.45717e-46	6.46984e-44
ITM2B	-0.174623	2.80657e-48	8.40892e-47	3.71674e-44
RHOA	-0.192367	1.64742e-48	4.95836e-47	2.18168e-44
CD164	-0.327767	1.51645e-48	4.57458e-47	2.00824e-44
AXL	-2.69833	1.06412e-48	3.22475e-47	1.40921e-44
CTSA	-0.366346	7.35335e-49	2.2335e-47	9.73804e-45
MRPS18C	-0.541321	6.91825e-49	2.11102e-47	9.16183e-45
MYL12B	-0.233381	7.32555e-49	2.23017e-47	9.70122e-45
IRF2	-0.585099	4.84589e-49	1.48208e-47	6.41741e-45
ICAM2	-0.543025	4.5965e-49	1.40906e-47	6.08714e-45
PSAP	-0.146047	3.06529e-49	9.41848e-48	4.05937e-45
TLR2	-0.443916	2.73214e-49	8.41436e-48	3.61818e-45
PLD3	-0.419037	2.70882e-49	8.36198e-48	3.58729e-45
FCGR3A	-0.69733	1.85303e-49	5.73356e-48	2.45396e-45
PDK4	-0.972678	1.50633e-49	4.67175e-48	1.99484e-45
TCIRG1	-0.415087	1.39213e-49	4.32771e-48	1.8436e-45
GRINA	-0.376226	1.14234e-49	3.55952e-48	1.5128e-45
CTD-2521M24.9	-0.874008	9.27501e-50	2.89691e-48	1.22829e-45
MTSS1	-0.683037	4.0621e-50	1.27475e-48	5.37944e-46
GSDMD	-0.496497	3.2375e-50	1.01839e-48	4.28743e-46
MARCKS	-0.35809	2.54938e-50	8.03843e-49	3.37614e-46
ARPC5	-0.237903	2.47214e-50	7.8135e-49	3.27385e-46
LILRB4	-0.506648	2.31558e-50	7.33617e-49	3.06652e-46
ZFP36	-0.187762	8.53871e-51	2.7117e-49	1.13078e-46
SDHD	-0.449588	7.88689e-51	2.51677e-49	1.04446e-46
LEPROTL1	-0.384497	4.44939e-51	1.42327e-49	5.89233e-47
B4GALT5	-0.761844	3.59777e-51	1.15364e-49	4.76452e-47
C1QB	-2.88732	2.28112e-51	7.33225e-50	3.02089e-47
MYD88	-0.505045	2.21252e-51	7.12905e-50	2.93004e-47
RTP4	-1.47746	4.95439e-52	1.60418e-50	6.56109e-48
RAB8A	-0.481418	5.65092e-52	1.82525e-50	7.48351e-48
RARRES3	-0.431181	4.21008e-52	1.36652e-50	5.57541e-48
H1FX	-0.466434	1.27885e-52	4.17137e-51	1.69358e-48
ADM	-0.799736	5.77875e-53	1.88958e-51	7.65279e-49
DYSF	-0.869161	4.30977e-53	1.41273e-51	5.70743e-49
LILRA5	-0.393755	3.46482e-53	1.13858e-51	4.58846e-49
CLIC1	-0.221985	4.91583e-54	1.61941e-52	6.51003e-50
CARD16	-0.26492	2.56708e-54	8.47776e-53	3.39958e-50
RP1-3J17.3	-0.676153	2.25205e-54	7.45598e-53	2.98239e-50
SPI1	-0.231793	1.98723e-54	6.59572e-53	2.63169e-50
NKG7	-0.458779	1.53046e-54	5.10526e-53	2.02679e-50
USMG5	-0.258667	1.11798e-54	3.73875e-53	1.48055e-50
HMGN2	-0.257342	6.24362e-55	2.09858e-53	8.26842e-51
SBDS	-0.374316	1.93962e-55	6.53598e-54	2.56864e-51
TRIM5	-1.16169	4.37549e-56	1.48196e-54	5.79447e-52
CD38	-1.32496	1.24969e-56	4.24351e-55	1.65497e-52
ATP6V0E1	-0.239776	1.0011e-56	3.40811e-55	1.32575e-52
CFD	-0.242556	5.95302e-57	2.03185e-55	7.88359e-53
CELF2	-0.346078	5.67879e-57	1.94326e-55	7.52042e-53
FGR	-0.281196	5.66404e-57	1.94324e-55	7.50089e-53
UNC93B1	-0.507432	2.77679e-57	9.55144e-56	3.6773e-53
ALOX15B	-2.05241	4.39889e-58	1.51704e-56	5.82545e-54
FCGR1B	-0.659364	1.46609e-58	5.0693e-57	1.94154e-54
GCH1	-0.580892	1.11285e-58	3.85798e-57	1.47375e-54
NCOA7	-0.937804	4.72285e-60	1.64591e-58	6.25448e-56
ALAS2	-4.16016	1.24356e-60	4.3799e-59	1.64684e-56
TOR1B	-1.07372	1.69968e-60	5.95472e-59	2.25089e-56
SQRDL	-0.465072	9.74479e-61	3.44134e-59	1.2905e-56
PLIN2	-0.579186	6.0851e-61	2.15468e-59	8.05849e-57
RNASE6	-0.322198	2.42214e-61	8.59957e-60	3.20764e-57
KIAA1958	-1.71158	8.35267e-62	2.99768e-60	1.10614e-57
GADD45B	-0.416746	1.09797e-61	3.9087e-60	1.45404e-57
ALDOA	-0.207461	9.87485e-62	3.5344e-60	1.30773e-57
SRGAP1	-3.0855	2.28882e-62	8.25907e-61	3.03108e-58
EPHB2	-1.65149	1.80333e-62	6.56083e-61	2.38814e-58
2025-03-01	-0.410086	2.27247e-62	8.22249e-61	3.00943e-58
C19orf66	-0.689912	1.8459e-62	6.69735e-61	2.44453e-58
ANXA4	-0.616108	1.10158e-62	4.02991e-61	1.45883e-58
EXOC3L1	-1.45175	8.0756e-63	2.96247e-61	1.06945e-58
PPM1K	-0.961446	5.22893e-63	1.92352e-61	6.92467e-59
IFNGR2	-0.384826	4.6154e-63	1.70256e-61	6.11218e-59
CCDC85B	-0.387807	4.53751e-63	1.6785e-61	6.00903e-59
PTPN6	-0.391117	2.93421e-63	1.08845e-61	3.88577e-59
SRGAP2	-0.720097	2.51531e-63	9.38316e-62	3.33102e-59
LDHA	-0.342687	2.62674e-63	9.77131e-62	3.47859e-59
IFI27L2	-0.369734	6.56363e-64	2.45543e-62	8.69222e-60
POMP	-0.289622	4.04341e-64	1.52122e-62	5.35469e-60
PSMA6	-0.746883	1.81009e-66	6.88822e-65	2.3971e-62
H1F0	-0.925578	2.83024e-67	1.08014e-65	3.74809e-63
H3F3B	-0.159592	2.32917e-67	8.91481e-66	3.08452e-63
NRIP1	-0.791682	8.77591e-68	3.37847e-66	1.16219e-63
RETN	-0.491061	2.3984e-70	9.28713e-69	3.1762e-66
APOL6	-0.640267	1.22692e-70	4.76483e-69	1.62481e-66
JDP2	-0.721352	7.11794e-71	2.77244e-69	9.42629e-67
PML	-0.923034	5.02887e-71	1.96452e-69	6.65974e-67
PNPT1	-1.02053	4.5144e-71	1.77401e-69	5.97842e-67
ABI3	-0.641132	3.93391e-71	1.5505e-69	5.20968e-67
RBX1	-0.330153	3.30948e-71	1.30828e-69	4.38274e-67
IFNGR1	-0.425168	1.35462e-71	5.37101e-70	1.79392e-67
HERC6	-1.6177	8.03294e-73	3.1946e-71	1.0638e-68
CD63	-0.311422	6.89734e-73	2.75125e-71	9.13415e-69
SP100	-0.525578	3.5442e-73	1.418e-71	4.69359e-69
FFAR2	-1.09795	1.84177e-73	7.39108e-72	2.43906e-69
GBP4	-0.82207	1.82949e-73	7.36412e-72	2.4228e-69
IFI30	-0.398697	9.83515e-75	3.98308e-73	1.30247e-70
ODF3B	-0.45726	1.92751e-75	7.83006e-74	2.5526e-71
CUL1	-0.981969	1.44099e-75	5.87169e-74	1.9083e-71
HIST2H2AA3	-0.675224	7.57946e-76	3.09799e-74	1.00375e-71
LGALS2	-0.341259	1.12204e-76	4.61463e-75	1.48591e-72
JAK2	-0.749375	5.00651e-77	2.06546e-75	6.63012e-73
FTL	-0.105612	2.42038e-79	1.01114e-77	3.20531e-75
LY96	-0.370705	9.04915e-80	3.80438e-78	1.19838e-75
PHC2	-0.824183	4.38438e-80	1.84912e-78	5.80624e-76
PYCARD	-0.285494	3.15624e-80	1.3354e-78	4.17981e-76
IFIT5	-1.44959	8.68662e-81	3.71087e-79	1.15037e-76
CAPN2	-0.453238	1.3177e-80	5.59306e-79	1.74504e-76
RNF144B	-0.709976	1.10525e-80	4.70637e-79	1.46368e-76
DHX58	-1.59942	4.08945e-81	1.75264e-79	5.41566e-77
S100A4	-0.133311	2.92047e-81	1.25571e-79	3.86758e-77
ZFAND5	-0.356439	1.7547e-81	7.56921e-80	2.32375e-77
DYNLT1	-0.454365	1.2294e-81	5.32057e-80	1.62809e-77
CTSL	-1.18877	3.21755e-82	1.39705e-80	4.261e-78
MZB1	-1.70873	1.03746e-82	4.53434e-81	1.37391e-78
C1orf162	-0.302993	1.04999e-82	4.57401e-81	1.3905e-78
CREG1	-0.47387	6.98844e-83	3.0645e-81	9.25479e-79
[truncated: 199 more rows]

## Sheet: SD5
Gene Symbol	Average_Expression_Diff	Adj_SE	Wald_Statistic	pvals	pvals_Bonferroni_adj
CLU	0.0924963	0.000794931	116.358	0	0
ISG20	0.12833	0.00188585	68.0491	0	0
RPL3	-0.256826	0.00450912	-56.957	0	0
PLSCR1	0.227702	0.00331569	68.6741	0	0
APOBEC3B	0.030922	0.000580981	53.2238	0	0
APOBEC3A	0.242232	0.00304426	79.5702	0	0
HBA2	0.344109	0.00196493	175.125	0	0
HBA1	0.204009	0.00186842	109.188	0	0
RPS7	-0.215413	0.00481755	-44.7144	0	0
DUSP1	0.239617	0.00551982	43.4102	0	0
CMPK2	0.122051	0.00117442	103.924	0	0
RSAD2	0.0922746	0.000827331	111.533	0	0
EIF3L	-0.181075	0.00456688	-39.6497	0	0
SH3BGRL3	0.183857	0.00482012	38.1437	0	0
CD52	-0.377927	0.00690898	-54.7008	0	0
LGALS1	0.298534	0.00552039	54.0784	0	0
ADAMTS2	0.0124153	0.000151367	82.021	0	0
PARP14	0.116196	0.00235131	49.4177	0	0
PABPC1	-0.225535	0.00478786	-47.1056	0	0
PARP9	0.0930862	0.00172036	54.1086	0	0
IFI6	0.897112	0.00437642	204.988	0	0
SIGLEC1	0.133152	0.000927236	143.601	0	0
BLVRA	0.128456	0.00320595	40.0679	0	0
NT5C3A	0.113014	0.00188323	60.0111	0	0
RPS26	-0.440398	0.00516619	-85.2461	0	0
RPS14	-0.160461	0.00296037	-54.2032	0	0
TNFSF10	0.169292	0.00320915	52.753	0	0
RPLP1	-0.209614	0.00313111	-66.9455	0	0
SPTLC2	0.0904074	0.00220812	40.9431	0	0
EEF2	-0.231977	0.00519942	-44.6159	0	0
RPL9	-0.250663	0.00427317	-58.6597	0	0
IFI27	0.571012	0.000437728	1304.49	0	0
KLHDC7B	0.0307344	0.00065252	47.1011	0	0
TYMP	0.481899	0.00564677	85.3407	0	0
LAP3	0.18373	0.0029591	62.0897	0	0
SCO2	0.213272	0.00369322	57.7469	0	0
DEFB1	0.0155508	0.000376632	41.2892	0	0
RPS24	-0.183084	0.00335228	-54.615	0	0
SAMD9L	0.0981799	0.00162437	60.442	0	0
GMPR	0.0397298	0.000557731	71.2347	0	0
SAMD9	0.0651675	0.00165796	39.3059	0	0
RPL7	-0.300123	0.00325737	-92.1365	0	0
RP11-1143G9.4	0.447611	0.0100919	44.3534	0	0
RPL35A	-0.136321	0.00360126	-37.8538	0	0
ANKRD22	0.0213355	0.000541964	39.367	0	0
TXNIP	0.222801	0.00535339	41.6187	0	0
CH25H	0.0151937	0.000310418	48.946	0	0
RPL4	-0.257747	0.00524192	-49.1703	0	0
IFIT2	0.104622	0.00129915	80.5307	0	0
IFIT3	0.132113	0.00110273	119.805	0	0
RPL10	-0.242902	0.0033019	-73.5641	0	0
IFIT1	0.100067	0.000940327	106.417	0	0
B2M	0.216526	0.00315145	68.7069	0	0
EIF2AK2	0.110402	0.0020385	54.1585	0	0
IFITM2	0.44928	0.00490507	91.5952	0	0
IFITM1	0.243242	0.00137748	176.585	0	0
XAF1	0.169549	0.00223164	75.975	0	0
GBP1	0.10228	0.00147705	69.2464	0	0
IL1R2	0.048639	0.000853961	56.957	0	0
RPL26	-0.186448	0.00326206	-57.1565	0	0
RPS8	-0.32949	0.00430398	-76.5546	0	0
IFI44	0.241212	0.00195082	123.647	0	0
IFI44L	0.488984	0.00216979	225.36	0	0
UBE2L6	0.178383	0.00295609	60.3443	0	0
NEXN	0.0427607	0.000839533	50.9339	0	0
SERPING1	0.0775291	0.000784455	98.8317	0	0
EEF1A1	-0.393365	0.00345375	-113.895	0	0
TMEM123	0.172511	0.00400607	43.0625	0	0
EEF1B2	-0.239884	0.00541064	-44.3357	0	0
RPS6	-0.255837	0.00405307	-63.122	0	0
MS4A4A	0.0452524	0.00096081	47.0981	0	0
SPATS2L	0.0454558	0.000773534	58.7638	0	0
STAT1	0.187855	0.00298563	62.9199	0	0
RPS4X	-0.237057	0.004201	-56.4287	0	0
ALAS2	0.00543613	0.00011769	46.1902	0	0
IFI35	0.166356	0.00235997	70.4905	0	0
IFIH1	0.0442908	0.00109934	40.2885	0	0
CHMP5	0.116309	0.00268722	43.2825	0	0
RPL23	-0.177372	0.00466336	-38.0352	0	0
EIF1	-0.284519	0.00360086	-79.014	0	0
LGALS9	0.179268	0.00349098	51.3518	0	0
RPL6	-0.295664	0.00461674	-64.0417	0	0
USP18	0.0586343	0.000476566	123.035	0	0
ZBTB16	0.0312635	0.000664179	47.0709	0	0
IFITM3	1.16026	0.00516016	224.849	0	0
IRF7	0.191125	0.00245777	77.7636	0	0
HESX1	0.0205377	0.000301963	68.014	0	0
CD163	0.129929	0.00253936	51.1661	0	0
RPS27A	-0.282925	0.00351203	-80.559	0	0
MT2A	0.590371	0.00489364	120.641	0	0
TCN2	0.0520851	0.00122248	42.6062	0	0
MT1E	0.0288977	0.000531168	54.4041	0	0
HBB	0.442072	0.00328579	134.541	0	0
MYL12A	0.200942	0.00499593	40.2211	0	0
TRIM22	0.149192	0.0024757	60.2626	0	0
RPS13	-0.245143	0.00339815	-72.1401	0	0
HLA-DRB5	0.272417	0.00475975	57.2336	0	0
RNF213	0.121838	0.00305521	39.8786	0	0
LGALS3BP	0.140067	0.0009233	151.703	0	0
RPL13A	-0.132787	0.00323465	-41.0515	0	0
RPL15	-0.206315	0.00432168	-47.7396	0	0
TMSB10	0.173522	0.00300102	57.8209	0	0
IGLL5	0.0970341	0.00178064	54.494	0	0
RPL5	-0.330756	0.00532206	-62.1482	0	0
VAMP5	0.172091	0.00387922	44.3623	0	0
LY6E	0.900211	0.00471976	190.732	0	0
RPL13	-0.133874	0.00296807	-45.1047	0	0
FKBP5	0.151033	0.00191904	78.702	0	0
PSMB9	0.166255	0.00413369	40.2194	0	0
OAS1	0.133097	0.0018276	72.8263	0	0
RPS2	-0.204038	0.00373196	-54.6731	0	0
RNASE1	0.0409382	0.000786652	52.0411	0	0
MT-ND4	-0.19499	0.00407839	-47.8105	0	0
HMGB2	0.208909	0.00447319	46.7024	0	0
SAP30	0.0597639	0.00146402	40.8219	0	0
SLC1A3	0.0200429	0.000462378	43.3474	0	0
PSME2	0.22966	0.00451277	50.8911	0	0
RPL21	-0.199218	0.00292408	-68.1301	0	0
RPS23	-0.231909	0.00413558	-56.0765	0	0
ISG15	0.877823	0.00440584	199.241	0	0
MT-ND3	-0.264274	0.00476084	-55.5099	0	0
BST2	0.221801	0.00391451	56.6612	0	0
MT-CO3	-0.295303	0.00366987	-80.4669	0	0
PLAC8	0.357023	0.00392875	90.8743	0	0
OAS3	0.103046	0.00143954	71.5826	0	0
OASL	0.0830231	0.00109978	75.4908	0	0
MT-ATP6	-0.239121	0.00501341	-47.6963	0	0
MT-CO2	-0.155627	0.00366649	-42.4459	0	0
HERC5	0.066295	0.00101435	65.3572	0	0
MT-CO1	-0.208562	0.00360503	-57.8531	0	0
MT-ND2	-0.199919	0.00462183	-43.2554	0	0
DDX60	0.0371045	0.000930476	39.8769	0	0
MT-ND1	-0.243707	0.00531744	-45.8316	0	0
MX1	0.220314	0.00184318	119.529	0	0
MX2	0.151693	0.00257068	59.0089	0	0
IFI16	0.150407	0.00334303	44.9911	0	0
RPL34	-0.166338	0.00278291	-59.771	0	0
ACSL1	0.0962019	0.00249993	38.4819	0	0
TPT1	-0.331085	0.00387424	-85.4581	0	0
RABGAP1L	0.10391	0.00268817	38.6545	0	0
EPSTI1	0.414355	0.00243657	170.057	0	0
RNASE2	0.145641	0.00294119	49.5176	0	0
MT-CYB	-0.296038	0.00487486	-60.7274	0	0
IGJ	0.0761181	0.00138414	54.993	0	0
RPS3A	-0.378776	0.0038241	-99.0497	0	0
OAS2	0.146403	0.00174446	83.9249	0	0
TSC22D3	0.197648	0.0052725	37.4865	1.52678e-307	1.37546e-305
IL1B	-0.244873	0.00657892	-37.2209	3.13438e-303	2.80463e-301
SAT1	0.207755	0.00561129	37.0245	4.61425e-300	4.1011e-298
RPL22	-0.178323	0.00483621	-36.8725	1.27502e-297	1.12567e-295
GIMAP4	0.115333	0.00313046	36.8421	3.91323e-297	3.43198e-295
TPST1	0.0138701	0.000377432	36.7486	1.22423e-295	1.06661e-293
RPS15A	-0.145938	0.00398476	-36.6242	1.18061e-293	1.02188e-291
RPL28	0.128893	0.00353627	36.449	7.1356e-291	6.13615e-289
RPL7A	-0.19013	0.00523837	-36.2956	1.89853e-288	1.62208e-286
LTA4H	-0.173208	0.00477666	-36.2614	6.5694e-288	5.57683e-286
RPLP0	-0.199357	0.00551454	-36.1511	3.58075e-286	3.02037e-284
FCN1	0.195973	0.00548462	35.7315	1.28385e-279	1.07608e-277
RPL32	-0.10784	0.00302486	-35.6511	2.26804e-278	1.88904e-276
DTX3L	0.0598152	0.00169862	35.2141	1.21878e-271	1.00877e-269
ARL4A	0.14081	0.00400974	35.117	3.7152e-270	3.05593e-268
DDX58	0.0380548	0.00109715	34.6852	1.31916e-263	1.07837e-261
BTF3	-0.175127	0.00507088	-34.5359	2.32012e-261	1.88499e-259
NACA	-0.171043	0.00498128	-34.3373	2.18248e-258	1.76235e-256
CES1	0.0838181	0.00244325	34.306	6.37563e-258	5.11712e-256
RPL30	-0.150228	0.00440287	-34.1204	3.68127e-255	2.93681e-253
FOS	0.196819	0.00578305	34.0338	7.05182e-254	5.59205e-252
CYBA	0.146934	0.00431779	34.0299	8.05536e-254	6.34983e-252
GNB2L1	-0.165061	0.00485586	-33.9922	2.90957e-253	2.27997e-251
ETV7	0.0123428	0.000365196	33.7977	2.1346e-250	1.66285e-248
STAT2	0.0837981	0.00248071	33.7799	3.89656e-250	3.01767e-248
CLEC12A	0.133499	0.00395353	33.7671	5.99568e-250	4.61633e-248
RPL39	-0.0993515	0.00294614	-33.7226	2.6963e-249	2.06399e-247
RPLP2	-0.121065	0.00360196	-33.6109	1.16156e-247	8.84056e-246
SP110	0.091745	0.00273165	33.5859	2.69125e-247	2.03659e-245
TNFSF13B	0.157821	0.00471018	33.5064	3.88516e-246	2.92336e-244
RPL27	-0.149691	0.00446861	-33.4983	5.10783e-246	3.82164e-244
S100A8	0.287571	0.00867066	33.166	3.32923e-241	2.47691e-239
CST3	0.16052	0.00484113	33.1576	4.40367e-241	3.25797e-239
DDX60L	0.0557963	0.0016838	33.1372	8.66829e-241	6.37745e-239
RPL23A	-0.145419	0.00440453	-33.0158	4.81432e-239	3.52243e-237
ZBP1	0.0234978	0.000711738	33.0147	4.99358e-239	3.63351e-237
HLA-A	0.159128	0.00487227	32.6599	5.79492e-234	4.19356e-232
PARP12	0.0430106	0.00131848	32.6214	2.03943e-233	1.46784e-231
S100A9	0.253792	0.0077841	32.6039	3.60742e-233	2.58232e-231
S100A6	0.128801	0.0039535	32.5789	8.16484e-233	5.81328e-231
EIF4B	-0.130505	0.00400796	-32.5615	1.43867e-232	1.01884e-230
CNIH4	0.0860376	0.00265191	32.4436	6.66561e-231	4.69536e-229
CCL2	0.0316197	0.000977433	32.3497	1.39979e-229	9.80814e-228
RPS3	-0.13874	0.00428936	-32.3452	1.62002e-229	1.12915e-227
NMI	0.0861493	0.00266698	32.3022	6.51049e-229	4.51405e-227
CTSD	0.1729	0.00535426	32.2921	9.03922e-229	6.23471e-227
FCGR1A	0.0853092	0.00265982	32.0733	1.03795e-225	7.12205e-224
RPL10A	-0.161955	0.00507125	-31.9359	8.4697e-224	5.78166e-222
PSMA4	0.12076	0.00382233	31.5933	4.56989e-219	3.10354e-217
RHOB	0.0911275	0.00288716	31.5631	1.18621e-218	8.0148e-217
SERPINA1	0.16366	0.00520244	31.4583	3.22862e-217	2.17038e-215
RPS28	-0.0961446	0.00306363	-31.3825	3.50462e-216	2.34403e-214
CXCL10	0.0279842	0.000892254	31.3635	6.37334e-216	4.24131e-214
SLC25A6	-0.161413	0.00517711	-31.1782	2.10375e-213	1.393e-211
CD44	-0.162899	0.00524341	-31.0674	6.63512e-212	4.37159e-210
FLT3	0.0175332	0.000572595	30.6206	6.51787e-206	4.27308e-204
SHISA5	0.0767579	0.00250839	30.6004	1.20909e-205	7.88765e-204
MT-ND5	-0.157663	0.00515279	-30.5976	1.31783e-205	8.55489e-204
SELL	0.143624	0.00469415	30.5964	1.36875e-205	8.84213e-204
RPS18	-0.111088	0.00364529	-30.4743	5.70311e-204	3.66633e-202
NAPA	0.0770161	0.00253309	30.404	4.8654e-203	3.11268e-201
SRGAP1	0.00656041	0.00021623	30.3399	3.41102e-202	2.17174e-200
HSH2D	0.0415108	0.00137167	30.2629	3.53109e-201	2.23743e-199
RPS16	-0.130515	0.0043157	-30.242	6.65062e-201	4.19401e-199
GRN	0.157863	0.00523024	30.1828	3.98435e-200	2.5007e-198
NAP1L1	-0.14956	0.0049599	-30.1538	9.57516e-200	5.98131e-198
GBP5	0.03322	0.00110229	30.1372	1.57809e-199	9.81159e-198
CYP1B1	-0.139249	0.00463238	-30.0599	1.62058e-198	1.00287e-196
DDIT4	0.0792176	0.00263777	30.032	3.7499e-198	2.30976e-196
RPL19	-0.125093	0.00419442	-29.8237	1.92755e-195	1.18178e-193
ACTG1	-0.162584	0.00547467	-29.6975	8.26919e-194	5.04649e-192
JUN	0.163926	0.0055248	29.6709	1.82551e-193	1.10895e-191
RPL41	-0.0741241	0.00250318	-29.612	1.04835e-192	6.3394e-191
SAMD4A	0.0494562	0.00167821	29.4695	7.08061e-191	4.26221e-189
TMA7	-0.145258	0.00493408	-29.4396	1.70823e-190	1.02362e-188
SRGN	0.134019	0.00456062	29.3862	8.23156e-190	4.91039e-188
NCF1	0.163827	0.00558388	29.3393	3.27395e-189	1.94426e-187
UPP1	0.090531	0.00308623	29.3339	3.83941e-189	2.26988e-187
CCND3	0.0915003	0.00312842	29.248	4.75616e-188	2.79937e-186
HES4	0.0272551	0.00094857	28.7329	1.48307e-181	8.69039e-180
RPL27A	-0.112223	0.00391291	-28.6802	6.7312e-181	3.92693e-179
ADORA3	0.0131814	0.000460442	28.6277	3.03418e-180	1.76235e-178
TREX1	0.0702909	0.00247528	28.3972	2.19007e-177	1.26651e-175
RPL31	-0.122288	0.00433497	-28.2096	4.46204e-175	2.56917e-173
SAMSN1	0.102411	0.00364539	28.0934	1.18071e-173	6.7689e-172
PHF11	0.0649481	0.00232234	27.9667	4.13254e-172	2.35893e-170
CEBPB	0.141653	0.00506656	27.9584	5.21487e-172	2.96397e-170
TIMP1	0.13419	0.00480701	27.9155	1.73154e-171	9.79947e-170
RPL18	-0.121381	0.00435046	-27.9007	2.61921e-171	1.47601e-169
H3F3A	-0.115184	0.00415617	-27.714	4.73103e-169	2.65479e-167
HLA-B	0.139295	0.00504938	27.5866	1.61156e-167	9.00504e-166
GLUL	0.113878	0.0041314	27.5641	2.9968e-167	1.6675e-165
RPS12	-0.122321	0.00447987	-27.3046	3.74389e-164	2.07449e-162
MARCO	0.0458234	0.00167983	27.2786	7.60185e-164	4.19464e-162
ZCCHC2	0.037289	0.00137498	27.1197	5.7737e-162	3.17266e-160
CD53	0.108948	0.00402103	27.0947	1.1384e-161	6.2297e-160
C10orf54	0.133226	0.00492452	27.0536	3.46168e-161	1.88655e-159
GIMAP7	0.0535782	0.00198084	27.0482	4.00981e-161	2.17631e-159
ADAR	0.0772182	0.00287491	26.8593	6.56376e-159	3.54791e-157
C1QB	0.00570427	0.000212711	26.817	2.04757e-158	1.10228e-156
MZB1	0.017519	0.000667176	26.2584	5.73754e-152	3.07621e-150
COMMD6	-0.130547	0.00497875	-26.2207	1.54206e-151	8.2345e-150
PSMB10	0.0821283	0.00314964	26.0755	6.92331e-150	3.68214e-148
KLF9	0.0455261	0.00174673	26.0636	9.42799e-150	4.99419e-148
DRAP1	0.101044	0.00388467	26.0111	3.71157e-149	1.95826e-147
RPS25	-0.109394	0.00421874	-25.9305	3.01528e-148	1.58458e-146
WARS	0.0849899	0.00330193	25.7394	4.23208e-146	2.21524e-144
DHX58	0.0176755	0.000687263	25.7186	7.24119e-146	3.7754e-144
ACTB	0.0827722	0.0032187	25.716	7.7377e-146	4.01845e-144
NBEAL1	0.113741	0.00444714	25.5763	2.79919e-144	1.44803e-142
KRT10	-0.0882922	0.00345962	-25.5208	1.15796e-143	5.96688e-142
FBXO6	0.0328007	0.00128545	25.5169	1.2816e-143	6.57836e-142
PSMB3	0.107003	0.00421783	25.3691	5.53324e-142	2.82922e-140
RPL24	-0.124125	0.00489372	-25.364	6.29325e-142	3.20544e-140
TRIM69	0.0321526	0.00127235	25.2703	6.77767e-141	3.43895e-139
SSB	0.0673243	0.00267494	25.1686	8.85334e-140	4.47499e-138
MT1X	0.0656516	0.00261606	25.0956	5.55522e-139	2.79725e-137
TAP1	0.0558603	0.00223413	25.0031	5.65685e-138	2.83764e-136
IFIT5	0.0207682	0.000831491	24.9771	1.08545e-137	5.42438e-136
FAM65B	0.0826384	0.00331193	24.9518	2.04294e-137	1.01709e-135
RPS27	-0.0763718	0.00306336	-24.9307	3.45559e-137	1.71395e-135
PRR13	0.113879	0.00457981	24.8654	1.76081e-136	8.70088e-135
EMP3	0.131522	0.00530665	24.7845	1.31799e-135	6.48852e-134
JUP	0.0266109	0.00107792	24.6872	1.46703e-134	7.1955e-133
ANXA2	0.122235	0.00497049	24.5922	1.52976e-133	7.47551e-132
CAPG	0.106782	0.0043476	24.5612	3.28195e-133	1.5979e-131
CTSL	0.0247519	0.00101112	24.4797	2.42943e-132	1.17849e-130
RPL11	-0.0817295	0.00334318	-24.4466	5.46475e-132	2.64123e-130
CCL3L3	0.0704623	0.00288274	24.4428	5.99642e-132	2.88766e-130
AXL	0.00540343	0.000221554	24.3888	2.25022e-131	1.0797e-129
HERC6	0.015706	0.000644209	24.3802	2.77119e-131	1.32487e-129
ITGB2	0.123988	0.00508909	24.3635	4.17137e-131	1.9871e-129
RPSA	-0.136789	0.00562452	-24.3202	1.19957e-130	5.69386e-129
HNRNPA1	-0.125771	0.00517781	-24.2905	2.47166e-130	1.16901e-128
HELZ2	0.0299763	0.00123525	24.2675	4.32398e-130	2.03781e-128
BLOC1S1	0.108302	0.00447042	24.2263	1.17476e-129	5.51681e-128
MNDA	0.138561	0.00575215	24.0886	3.29293e-128	1.54093e-126
RPS20	-0.123223	0.0051177	-24.0779	4.26178e-128	1.98728e-126
ZFP36L1	-0.128754	0.00534838	-24.0735	4.73717e-128	2.2012e-126
HLA-C	0.129397	0.00538252	24.0403	1.05457e-127	4.8831e-126
SMAP2	0.0797175	0.00333444	23.9073	2.57172e-126	1.18667e-124
CALM1	0.105103	0.00440923	23.8371	1.37935e-125	6.34263e-124
NUDT16	0.0624046	0.00262153	23.8047	2.98876e-125	1.36956e-123
SLC25A5	-0.110115	0.00464395	-23.7116	2.73963e-124	1.25107e-122
EIF3E	-0.118759	0.00502192	-23.648	1.23623e-123	5.62589e-122
FTH1	-0.10284	0.00435036	-23.6394	1.51697e-123	6.87988e-122
ALOX15B	0.00916755	0.00038815	23.6186	2.48447e-123	1.12293e-121
EIF3H	-0.10997	0.00465688	-23.6144	2.73933e-123	1.23391e-121
CCNI	-0.117508	0.00500265	-23.4892	5.25398e-122	2.35859e-120
TMSB4X	-0.0677947	0.00288709	-23.482	6.23226e-122	2.7883e-120
GBP2	0.0530202	0.00226584	23.3998	4.29296e-121	1.9142e-119
ID2	0.149207	0.00640989	23.2777	7.45732e-120	3.314e-118
H2AFJ	0.0734897	0.00316186	23.2426	1.69176e-119	7.49295e-118
RPS11	-0.112383	0.00483914	-23.2238	2.61529e-119	1.15448e-117
SMCHD1	0.0745614	0.00321157	23.2165	3.10276e-119	1.36511e-117
CLEC4E	0.0843319	0.00364671	23.1255	2.56793e-118	1.12606e-116
PHC2	0.0417935	0.00182309	22.9245	2.64745e-116	1.1571e-114
NEAT1	0.117604	0.00513834	22.8877	6.16746e-116	2.6867e-114
FFAR2	0.0275726	0.00120782	22.8285	2.3916e-115	1.03842e-113
RNF144B	0.0488745	0.00214204	22.8168	3.11987e-115	1.35021e-113
EPHB2	0.0130313	0.000572574	22.7592	1.16407e-114	5.02143e-113
CUL1	0.0290229	0.00127833	22.7037	4.11933e-114	1.77118e-112
TNFAIP3	0.104773	0.00462169	22.6698	8.90828e-114	3.81787e-112
RPL14	-0.109194	0.0048237	-22.6371	1.87001e-113	7.98854e-112
CREG1	0.0709848	0.00314445	22.5746	7.69697e-113	3.27752e-111
PPDPF	0.109949	0.0048838	22.5129	3.10366e-112	1.31737e-110
GLTSCR2	-0.108253	0.00483841	-22.3738	7.09165e-111	3.00047e-109
HLA-DRA	-0.15417	0.00689738	-22.3519	1.15595e-110	4.87523e-109
KIAA1958	0.0133579	0.00059767	22.35	1.20789e-110	5.07813e-109
FAM20A	0.00448106	0.000200712	22.3258	2.07426e-110	8.69285e-109
DYNLT1	0.0753759	0.00337808	22.3132	2.74942e-110	1.1486e-108
C1orf162	0.108492	0.0048782	22.2401	1.4058e-109	5.85441e-108
JAK2	0.0428354	0.00192905	22.2055	3.04116e-109	1.26251e-107
AP1S2	-0.120885	0.00544539	-22.1995	3.47298e-109	1.43727e-107
PSME1	0.104901	0.00472935	22.1809	5.25439e-109	2.16772e-107
CAPN2	0.0734381	0.0033166	22.1426	1.22955e-108	5.0568e-107
EIF3F	-0.100768	0.00456952	-22.0522	9.09561e-108	3.7292e-106
PNPT1	0.0269438	0.00122345	22.0228	1.7403e-107	7.1132e-106
HIST2H2AA3	0.0500497	0.00227364	22.013	2.16236e-107	8.81112e-106
EXOC3L1	0.0172546	0.000784608	21.9913	3.48801e-107	1.41693e-105
ZFAND5	0.101294	0.00460934	21.9758	4.91243e-107	1.98946e-105
GBP4	0.0367851	0.00168511	21.8295	1.21785e-105	4.91707e-104
PML	0.0299276	0.0013729	21.7988	2.38182e-105	9.58737e-104
LY96	0.090939	0.00418088	21.7512	6.735e-105	2.70277e-103
PYCARD	0.106264	0.00489287	21.7182	1.38214e-104	5.52981e-103
ABI3	0.0435934	0.0020306	21.4683	3.08375e-102	1.23006e-100
RPL37	-0.0963794	0.0044981	-21.4267	7.53485e-102	2.99652e-100
JDP2	0.0426516	0.00199868	21.3399	4.83852e-101	1.91846e-99
ODF3B	0.0714102	0.00334731	21.3336	5.53561e-101	2.1883e-99
IFI30	0.0829173	0.0038887	21.3226	7.00371e-101	2.76042e-99
LGALS2	0.125375	0.005882	21.3151	8.23092e-101	3.23448e-99
S100A4	0.0868399	0.00409604	21.201	9.35339e-100	3.6647e-98
SP100	0.0571523	0.00269626	21.1969	1.02007e-99	3.9849e-98
H1F0	0.0312491	0.00147458	21.1918	1.13688e-99	4.42816e-98
RPL18A	-0.0699744	0.00332014	-21.0757	1.32801e-98	5.15742e-97
RPS5	-0.114007	0.00541224	-21.0646	1.68046e-98	6.50711e-97
NRIP1	0.0351908	0.00167065	21.0642	1.69527e-98	6.54534e-97
APOL6	0.0467932	0.00222435	21.0368	3.01855e-98	1.16206e-96
FTL	0.0714356	0.00339702	21.0289	3.56554e-98	1.36865e-96
EEF1D	-0.0963282	0.00458578	-21.0058	5.79914e-98	2.2196e-96
CD63	0.0959882	0.00459607	20.8848	7.35535e-97	2.80712e-95
RPL29	-0.0899355	0.0043132	-20.8512	1.48582e-96	5.65423e-95
RETN	0.0900961	0.0043284	20.8151	3.15737e-96	1.19808e-94
IFNGR1	0.070894	0.00341599	20.7536	1.13835e-95	4.30719e-94
PSMA6	0.0352526	0.00170038	20.7322	1.7731e-95	6.68979e-94
PPM1K	0.0249897	0.00120827	20.6821	5.0167e-95	1.88739e-93
MFGE8	0.00754925	0.00036527	20.6676	6.78659e-95	2.54603e-93
UBA52	-0.0791845	0.00384557	-20.5911	3.30051e-94	1.23471e-92
CD38	0.0146421	0.000711113	20.5904	3.34775e-94	1.24885e-92
RBX1	0.0850716	0.00413547	20.5712	4.9723e-94	1.84967e-92
TOR1B	0.0216782	0.00105868	20.4767	3.474e-93	1.28869e-91
NCOA7	0.0241241	0.00119383	20.2074	8.43315e-91	3.11956e-89
SRGAP2	0.0362047	0.00180523	20.0555	1.80815e-89	6.67001e-88
RTP4	0.0116821	0.000583408	20.0239	3.41239e-89	1.25529e-87
TRIM5	0.0174663	0.000873557	19.9945	6.15119e-89	2.25652e-87
VIM	-0.108391	0.00542289	-19.9876	7.05731e-89	2.58177e-87
C19orf66	0.0358639	0.00179678	19.9601	1.22583e-88	4.4721e-87
ANXA4	0.0400007	0.00201787	19.8233	1.87544e-87	6.82322e-86
GNLY	-0.0801657	0.00408613	-19.619	1.06463e-85	3.86272e-84
H3F3B	0.092224	0.00472234	19.5293	6.18879e-85	2.23929e-83
LDHA	0.0753538	0.00385903	19.5266	6.52485e-85	2.35446e-83
PLIN2	0.0433861	0.00222265	19.52	7.42847e-85	2.67324e-83
CCDC85B	0.0656795	0.00337014	19.4887	1.36979e-84	4.91603e-83
IFI27L2	0.0735027	0.00378149	19.4375	3.71864e-84	1.33097e-82
GADD45B	0.0693773	0.00357698	19.3955	8.42577e-84	3.00761e-82
POMP	0.0864204	0.00445706	19.3895	9.4597e-84	3.3676e-82
PTPN6	0.0680237	0.00351274	19.3648	1.52842e-83	5.42649e-82
IFNGR2	0.0696348	0.00359704	19.3589	1.71394e-83	6.06891e-82
MARCH1	0.0651154	0.00337621	19.2865	6.97338e-83	2.46262e-81
SQRDL	0.0518127	0.00268775	19.2774	8.32091e-83	2.93069e-81
SEC11A	-0.0866978	0.00450171	-19.2588	1.18992e-82	4.17986e-81
RP11-798M19.6	0.0102948	0.000534849	19.2481	1.46429e-82	5.13007e-81
FCGR1B	0.0358624	0.00186355	19.2441	1.58104e-82	5.52445e-81
NPM1	-0.0962726	0.0050183	-19.1843	5.00771e-82	1.74519e-80
RNASE6	0.079442	0.00415948	19.099	2.57271e-81	8.94235e-80
GCH1	0.042179	0.00221115	19.0756	4.02923e-81	1.39683e-79
MIR24-2	-0.0918543	0.00483797	-18.9861	2.22132e-80	7.68065e-79
RBM3	-0.0910031	0.00480942	-18.9218	7.5381e-80	2.59966e-78
ALDOA	0.0969621	0.00513363	18.8876	1.44174e-79	4.9592e-78
UNC93B1	0.0460486	0.00245747	18.7382	2.41747e-78	8.29392e-77
GSTP1	-0.0998687	0.00533444	-18.7215	3.30774e-78	1.1319e-76
ADM	0.0287736	0.0015395	18.6902	5.9527e-78	2.03174e-76
AREG	0.0110592	0.000592571	18.663	9.90236e-78	3.37113e-76
TOMM7	-0.0973874	0.00524102	-18.5818	4.51338e-77	1.53258e-75
PCBP2	-0.0898792	0.00483912	-18.5735	5.26788e-77	1.78421e-75
DYSF	0.026352	0.00142867	18.4452	5.70341e-76	1.92679e-74
RP1-3J17.3	0.0396338	0.00215955	18.3528	3.13397e-75	1.05606e-73
CELF2	0.0688483	0.00375896	18.3158	6.19194e-75	2.08121e-73
PDK4	0.0210065	0.00114808	18.297	8.74404e-75	2.93158e-73
FGR	0.0793777	0.00435322	18.2343	2.75932e-74	9.22769e-73
LUCAT1	-0.0417612	0.00229268	-18.2151	3.91993e-74	1.3076e-72
SBDS	0.060417	0.00331713	18.2136	4.02442e-74	1.33908e-72
CTD-2521M24.9	0.021641	0.00119286	18.1422	1.48088e-73	4.91513e-72
CD4	-0.0642079	0.00354019	-18.1369	1.63053e-73	5.39828e-72
NKG7	0.0626197	0.00345728	18.1124	2.54411e-73	8.4019e-72
ATP6V0E1	0.0865719	0.00478072	18.1086	2.72836e-73	8.98797e-72
CFD	0.0991468	0.00547727	18.1015	3.10184e-73	1.0193e-71
C2	0.0114435	0.000632663	18.0878	3.97915e-73	1.30435e-71
B4GALT5	0.0277445	0.0015379	18.0406	9.3604e-73	3.06074e-71
HLA-DPB1	-0.122779	0.00681535	-18.0151	1.48194e-72	4.83382e-71
FCGR3A	0.0336377	0.0018728	17.9611	3.92676e-72	1.27769e-70
ARL4C	-0.051855	0.0028973	-17.8977	1.22836e-71	3.98705e-70
MTSS1	0.028807	0.00161419	17.8461	3.09782e-71	1.00304e-69
HMGN2	0.0826283	0.00463061	17.8439	3.22231e-71	1.04081e-69
H1FX	0.0522744	0.0029316	17.8313	4.03597e-71	1.30045e-69
AGRN	0.00746847	0.000419243	17.8142	5.4878e-71	1.76395e-69
USMG5	0.0814211	0.00457383	17.8015	6.87773e-71	2.20537e-69
LILRA5	0.0595553	0.00334587	17.7997	7.10947e-71	2.27417e-69
STAP1	0.00531908	0.00029897	17.7914	8.24417e-71	2.63078e-69
SPI1	0.0879731	0.00494735	17.7818	9.77075e-71	3.11043e-69
RAB8A	0.0434259	0.002444	17.7683	1.24309e-70	3.94777e-69
CLIC1	0.0878577	0.00494593	17.7636	1.35174e-70	4.28255e-69
CARD16	0.0849352	0.00478293	17.758	1.49442e-70	4.72331e-69
RARRES3	0.0507339	0.00285723	17.7563	1.54009e-70	4.85606e-69
MYD88	0.0405262	0.00228798	17.7126	3.35151e-70	1.05425e-68
LILRB4	0.038496	0.00218619	17.6088	2.10971e-69	6.62061e-68
RPL37A	-0.0757251	0.00430449	-17.5921	2.8308e-69	8.86249e-68
SDHD	0.0450262	0.00256635	17.5449	6.51252e-69	2.03409e-67
GSDMD	0.0407678	0.00233375	17.4688	2.47535e-68	7.71318e-67
IRF2	0.0334614	0.00192005	17.4273	5.11822e-68	1.59109e-66
LEPROTL1	0.0559262	0.00321288	17.4069	7.31844e-68	2.26974e-66
DNASE2	0.0278767	0.00160504	17.3683	1.43533e-67	4.44113e-66
ICAM2	0.036083	0.00207757	17.3678	1.44581e-67	4.46315e-66
MRPS18C	0.0356988	0.002056	17.3633	1.56585e-67	4.82244e-66
PABPC4	-0.0568807	0.00327816	-17.3514	1.92449e-67	5.91324e-66
N4BP1	0.0227268	0.00131063	17.3404	2.33191e-67	7.1485e-66
C1QA	0.0123741	0.000713649	17.3392	2.37967e-67	7.27807e-66
ZFP36	0.0997736	0.00575531	17.3359	2.51976e-67	7.68874e-66
CD2AP	0.0167317	0.000966968	17.3033	4.4412e-67	1.35206e-65
PLD3	0.0481456	0.00278901	17.2626	8.99079e-67	2.73085e-65
RGCC	-0.0780345	0.00452327	-17.2518	1.08466e-66	3.28699e-65
MARCKS	0.0698	0.00405034	17.2331	1.49827e-66	4.53003e-65
FOLR3	0.0397605	0.00230919	17.2184	1.93248e-66	5.82956e-65
TCIRG1	0.0498102	0.00290115	17.1691	4.52292e-66	1.3613e-64
GRINA	0.0555826	0.00324646	17.121	1.03472e-65	3.1072e-64
TLR2	0.0491507	0.00287299	17.1079	1.29667e-65	3.88503e-64
ARPC5	0.0804848	0.00473433	17.0002	8.17866e-65	2.44492e-63
CTSA	0.0564089	0.00332451	16.9676	1.42667e-64	4.25528e-63
FPR2	0.0248478	0.0014686	16.9194	3.23873e-64	9.63831e-63
HINT1	-0.0823144	0.0048681	-16.9089	3.86679e-64	1.14816e-62
WASH4P	0.0428432	0.00253427	16.9056	4.09327e-64	1.21269e-62
CD164	0.0601061	0.00355909	16.888	5.51064e-64	1.62896e-62
ARHGEF3	0.0246076	0.00146115	16.8413	1.21566e-63	3.58553e-62
MYL12B	0.0777186	0.00461669	16.8343	1.36812e-63	4.02622e-62
MT-ND4L	-0.0847996	0.00504189	-16.819	1.77128e-63	5.20113e-62
PSAP	0.0821761	0.00489376	16.792	2.79247e-63	8.18156e-62
CSGALNACT2	0.0454773	0.00271329	16.761	4.70976e-63	1.37685e-61
ATP2B1	-0.0672276	0.00401909	-16.7271	8.32442e-63	2.4282e-61
SNX2	0.0541184	0.0032412	16.697	1.3772e-62	4.00841e-61
RHOA	0.0827878	0.00495983	16.6917	1.50731e-62	4.37748e-61
RGL1	0.00708163	0.000424379	16.6871	1.62789e-62	4.71731e-61
FOSB	-0.0972393	0.00583739	-16.658	2.64692e-62	7.65353e-61
C7orf50	0.0389448	0.00233842	16.6544	2.81348e-62	8.1174e-61
RTCB	0.0250253	0.00150353	16.6444	3.32462e-62	9.57129e-61
PNRC1	-0.0872905	0.0052599	-16.5955	7.51598e-62	2.15909e-60
ITM2B	0.0865528	0.00523097	16.5462	1.70528e-61	4.88809e-60
ATP10A	0.008888	0.000537566	16.5338	2.09535e-61	5.99324e-60
C3AR1	0.0257291	0.00155701	16.5247	2.43749e-61	6.95682e-60
IER3	-0.084901	0.00514537	-16.5005	3.63995e-61	1.03664e-59
MAFB	0.0720741	0.00438019	16.4546	7.77933e-61	2.21076e-59
OGFR	0.0419124	0.00255021	16.4349	1.07629e-60	3.05209e-59
PARP10	0.0242872	0.00147891	16.4223	1.32399e-60	3.74649e-59
DNAJA1	0.0528669	0.0032287	16.374	2.93194e-60	8.27882e-59
TKT	-0.085871	0.00524465	-16.3731	2.97881e-60	8.39328e-59
SERF2	0.0674881	0.00412314	16.3681	3.22957e-60	9.08052e-59
STAC3	0.0293918	0.00179697	16.3563	3.92147e-60	1.10025e-58
LYN	0.0644543	0.00394219	16.3499	4.35863e-60	1.22032e-58
CLEC4D	0.0296852	0.00181614	16.3451	4.7104e-60	1.31603e-58
GCA	0.0664585	0.0040715	16.3228	6.78936e-60	1.89287e-58
UBC	0.0872983	0.00535317	16.3078	8.69165e-60	2.41814e-58
RHOG	0.0694175	0.00425797	16.303	9.40006e-60	2.60975e-58
PSMA3	0.038157	0.00234264	16.288	1.20029e-59	3.3254e-58
PIM3	0.053423	0.00328839	16.246	2.38539e-59	6.59494e-58
ATP6V1G1	0.0753296	0.00463746	16.2437	2.47441e-59	6.82679e-58
TRA2B	0.0630692	0.00388368	16.2396	2.64861e-59	7.29223e-58
ID1	0.054088	0.00333396	16.2233	3.4489e-59	9.47589e-58
AGFG1	0.0353961	0.00218237	16.2191	3.69622e-59	1.01344e-57
CCL3	0.12407	0.00770321	16.1063	2.30481e-58	6.30633e-57
SLC25A37	0.0424789	0.00263985	16.0914	2.93042e-58	8.00156e-57
RTN4	0.0659473	0.00410438	16.0676	4.30748e-58	1.17374e-56
HLA-E	0.081572	0.00508009	16.0572	5.09036e-58	1.38422e-56
TRIM14	0.0197223	0.00123105	16.0207	9.16771e-58	2.48787e-56
C15orf48	0.031723	0.00198137	16.0106	1.07704e-57	2.91683e-56
RICTOR	0.0304359	0.00190161	16.0053	1.17291e-57	3.16998e-56
GPER1	0.00340024	0.000212468	16.0035	1.20701e-57	3.25548e-56
TMEM176B	-0.0657801	0.00411248	-15.9952	1.3794e-57	3.71289e-56
SLFN5	0.0224125	0.00140363	15.9676	2.15055e-57	5.77682e-56
MAD1L1	0.0250558	0.00157509	15.9075	5.61921e-57	1.50638e-55
PAG1	0.0309739	0.00194878	15.8939	6.97939e-57	1.86723e-55
IL15	0.0241507	0.00152341	15.8531	1.33885e-56	3.57468e-55
SERP1	-0.0774474	0.00488708	-15.8474	1.46586e-56	3.90591e-55
RPL17	-0.0863653	0.00545484	-15.8328	1.84853e-56	4.91568e-55
TMEM59	0.0666384	0.00421493	15.8101	2.65152e-56	7.03688e-55
PDCD10	0.0307514	0.00194522	15.8087	2.71147e-56	7.18159e-55
RNF181	0.0573524	0.00363499	15.7779	4.41841e-56	1.16792e-54
NDUFA12	0.0472436	0.00300662	15.7132	1.22849e-55	3.2408e-54
HSPA8	-0.0650331	0.00414158	-15.7025	1.45401e-55	3.82812e-54
SCAND1	0.0622951	0.00397088	15.688	1.82764e-55	4.80228e-54
SIRPB1	0.0344635	0.00220383	15.638	4.01199e-55	1.05209e-53
ATOX1	0.0581111	0.00371642	15.6363	4.11924e-55	1.07809e-53
EIF2S3	-0.0621439	0.00397668	-15.6271	4.7612e-55	1.24364e-53
PLAUR	-0.0782384	0.00500855	-15.621	5.23931e-55	1.36583e-53
A1BG	-0.0432139	0.0027717	-15.5911	8.36642e-55	2.17675e-53
TMEM176A	-0.0515814	0.0033087	-15.5896	8.56292e-55	2.2235e-53
P2RY6	0.00430021	0.000276951	15.527	2.27856e-54	5.90508e-53
CDKN2D	0.0449292	0.00289911	15.4976	3.60374e-54	9.32116e-53
GSTO1	0.0627233	0.0040682	15.418	1.23927e-53	3.19915e-52
RAB10	0.0439505	0.00285214	15.4097	1.40895e-53	3.63009e-52
FAU	-0.0593991	0.00385841	-15.3947	1.77565e-53	4.56601e-52
CASP1	0.0630527	0.00410765	15.35	3.53929e-53	9.0835e-52
RP11-343N15.5	0.0298143	0.0019446	15.3318	4.68858e-53	1.20098e-51
IGF2BP3	0.0053128	0.000346937	15.3135	6.21547e-53	1.58903e-51
RPS21	-0.0734845	0.00480567	-15.2912	8.74947e-53	2.23255e-51
HLX	0.0202558	0.00132602	15.2756	1.11212e-52	2.83227e-51
CXCR4	0.0755541	0.00496661	15.2124	2.92533e-52	7.43572e-51
MOB1A	0.0598912	0.00393968	15.2021	3.426e-52	8.69166e-51
CSF3R	-0.0704661	0.00464163	-15.1813	4.70269e-52	1.19078e-50
H2AFY	0.0690502	0.00454909	15.1789	4.87861e-52	1.23297e-50
SLC25A3	-0.0677458	0.00446448	-15.1744	5.22691e-52	1.31847e-50
CFL1	0.074512	0.00492642	15.125	1.10834e-51	2.79046e-50
GIMAP2	0.0381145	0.00252137	15.1166	1.25965e-51	3.16539e-50
NFE2	0.0265908	0.00176219	15.0897	1.89362e-51	4.74947e-50
PLBD1	0.0614075	0.00409397	14.9995	7.39752e-51	1.8519e-49
GMFG	0.0765067	0.00510412	14.9892	8.63756e-51	2.15825e-49
EIF3M	-0.067001	0.00448465	-14.94	1.80847e-50	4.51027e-49
ENO1	0.0686932	0.0046007	14.931	2.07087e-50	5.15498e-49
WSB1	0.0560976	0.00376244	14.9099	2.84147e-50	7.05995e-49
SCP2	0.0477029	0.0031996	14.909	2.88032e-50	7.14309e-49
IRAK3	0.0464996	0.00312255	14.8916	3.73986e-50	9.25739e-49
CNP	0.0184685	0.00124209	14.8689	5.24449e-50	1.29576e-48
MIF	0.053788	0.00362276	14.8473	7.24784e-50	1.7874e-48
RPL38	-0.0627727	0.00423167	-14.834	8.83018e-50	2.17357e-48
LCP2	0.0404517	0.00273095	14.8123	1.22017e-49	2.99789e-48
PSTPIP2	0.0275158	0.00186043	14.79	1.69935e-49	4.16749e-48
SLC15A4	0.0219525	0.00148456	14.7872	1.7713e-49	4.33591e-48
FPR1	0.057977	0.00393159	14.7465	3.24195e-49	7.92124e-48
LRPAP1	0.0414271	0.00281363	14.7237	4.54077e-49	1.10743e-47
XRN1	0.0252672	0.00171709	14.7151	5.15661e-49	1.25531e-47
TTC3	-0.0393344	0.00267694	-14.6938	7.06418e-49	1.71653e-47
ARHGAP29	0.00560331	0.00038184	14.6745	9.39376e-49	2.27842e-47
PSMD7	0.0345318	0.00235549	14.6601	1.16024e-48	2.80896e-47
STOM	0.0239372	0.00163295	14.6589	1.18175e-48	2.85582e-47
LMNB1	0.021981	0.00150172	14.6373	1.62498e-48	3.91979e-47
PTGS2	-0.0383016	0.00261764	-14.6321	1.75277e-48	4.22035e-47
CALM2	0.0803457	0.00550468	14.5959	2.98257e-48	7.16844e-47
NAMPT	0.0760146	0.00521554	14.5746	4.07342e-48	9.77251e-47
CALM3	0.0553034	0.0038009	14.5501	5.83264e-48	1.39677e-46
FBL	-0.0474282	0.00325989	-14.549	5.92715e-48	1.41685e-46
CBR1	0.0238356	0.00163883	14.5442	6.35378e-48	1.51609e-46
PTGFR	0.00275336	0.000189732	14.5118	1.02006e-47	2.42961e-46
KLF10	0.0579791	0.00400742	14.4679	1.93181e-47	4.59299e-46
LAIR1	0.0260262	0.00180186	14.4441	2.73175e-47	6.48326e-46
NAGK	0.0428065	0.00297135	14.4064	4.71593e-47	1.11723e-45
DHCR24	0.00458336	0.000318877	14.3735	7.59282e-47	1.79557e-45
FES	0.035747	0.00248888	14.3627	8.87011e-47	2.09388e-45
CFLAR	0.0451145	0.00314138	14.3613	9.04665e-47	2.13176e-45
MRPL44	0.0217625	0.00151973	14.3199	1.64295e-46	3.86458e-45
TCF4	0.0166028	0.00115995	14.3134	1.80467e-46	4.23745e-45
ZEB2	0.0629359	0.00440762	14.2789	2.96284e-46	6.94459e-45
IDS	-0.0567277	0.00397819	-14.2597	3.90209e-46	9.12992e-45
FAM46A	0.0282615	0.00198478	14.2391	5.23979e-46	1.22382e-44
ATP5E	-0.0583808	0.00410183	-14.2328	5.73028e-46	1.33602e-44
MKKS	-0.0328368	0.00230846	-14.2246	6.44879e-46	1.5009e-44
THEMIS2	0.0460268	0.00324467	14.1854	1.12851e-45	2.62191e-44
CNBP	0.0610904	0.00431013	14.1737	1.33344e-45	3.0926e-44
SRSF5	-0.0692772	0.00489668	-14.1478	1.92724e-45	4.46197e-44
RPL8	-0.0556251	0.00393342	-14.1417	2.1024e-45	4.85901e-44
TIPARP	-0.0414486	0.00294033	-14.0966	3.98633e-45	9.19703e-44
NT5C2	0.0246701	0.00175015	14.096	4.02002e-45	9.25864e-44
METTL7A	0.0372779	0.00264862	14.0744	5.45322e-45	1.25377e-43
APEX1	-0.0370527	0.00263527	-14.0603	6.65935e-45	1.52842e-43
NDUFA3	0.061769	0.00439836	14.0436	8.42909e-45	1.93125e-43
CD68	0.0666772	0.00475058	14.0356	9.44148e-45	2.15947e-43
PSMB8	0.0526812	0.00375612	14.0254	1.08977e-44	2.48824e-43
CYP27A1	-0.0316442	0.00226783	-13.9535	2.99526e-44	6.82724e-43
CTA-384D8.35	0.00606777	0.000434873	13.953	3.01774e-44	6.86666e-43
SORL1	-0.0438957	0.00315164	-13.9279	4.28685e-44	9.73769e-43
NEU4	0.00979034	0.000703074	13.925	4.46248e-44	1.01193e-42
SELPLG	0.0405895	0.00291553	13.9218	4.66709e-44	1.05652e-42
IL27	0.00641873	0.00046147	13.9093	5.56035e-44	1.25658e-42
YBX1	-0.074636	0.00537326	-13.8903	7.25649e-44	1.6371e-42
QARS	-0.0366804	0.00264105	-13.8886	7.43131e-44	1.67369e-42
FAS	0.0164047	0.0011813	13.887	7.5918e-44	1.70693e-42
C5orf56	0.0199731	0.00143938	13.8761	8.83795e-44	1.98375e-42
MRPL33	-0.0536416	0.00387009	-13.8606	1.09822e-43	2.46087e-42
MEF2A	0.0311422	0.00224796	13.8535	1.21103e-43	2.70907e-42
THBS1	0.0437627	0.00316717	13.8176	1.99651e-43	4.45865e-42
VMP1	0.0577911	0.00419652	13.7712	3.79835e-43	8.46827e-42
IDH1	0.0207096	0.00150433	13.7667	4.04263e-43	8.99773e-42
RAP1B	0.0544011	0.00395331	13.7609	4.37973e-43	9.73167e-42
MS4A6A	0.0742521	0.00541929	13.7015	9.94994e-43	2.20715e-41
P2RX4	0.021219	0.00154977	13.6917	1.13812e-42	2.52042e-41
ORMDL2	0.0245683	0.00179619	13.678	1.37353e-42	3.03667e-41
CTSB	0.0586016	0.00428555	13.6742	1.447e-42	3.19376e-41
TNNT1	0.0258227	0.00188951	13.6664	1.61282e-42	3.55383e-41
OST4	-0.0662778	0.0048567	-13.6467	2.1131e-42	4.64847e-41
HHEX	0.0271968	0.00199613	13.6247	2.85423e-42	6.26841e-41
ZNFX1	0.0194016	0.00142434	13.6214	2.98594e-42	6.54682e-41
KLRB1	-0.0315887	0.00232752	-13.5718	5.885e-42	1.28818e-40
CTB-61M7.2	-0.0546708	0.00403013	-13.5655	6.41197e-42	1.40122e-40
HIST1H1C	0.0157734	0.00116508	13.5384	9.27751e-42	2.02409e-40
HLA-DMB	-0.0518143	0.00383236	-13.5202	1.18836e-41	2.58839e-40
RP1-241P17.4	0.0223248	0.00165384	13.4987	1.59071e-41	3.45907e-40
RAB11FIP1	-0.0548805	0.00407613	-13.4639	2.55153e-41	5.53932e-40
FMN1	0.00680956	0.000505779	13.4635	2.56457e-41	5.55853e-40
ZC3HAV1	0.0320475	0.00238056	13.4622	2.61043e-41	5.64869e-40
LSP1	-0.0671638	0.00501158	-13.4017	5.90885e-41	1.27652e-39
TPM3	0.0635363	0.00474298	13.3959	6.39306e-41	1.37888e-39
C3orf38	0.0182047	0.00136116	13.3744	8.53963e-41	1.83887e-39
SERTAD3	0.0239185	0.00179001	13.3623	1.00472e-40	2.15999e-39
CEACAM4	0.0204077	0.00153288	13.3133	1.93732e-40	4.15817e-39
S100P	0.018782	0.00141111	13.3101	2.02238e-40	4.33371e-39
TRAPPC1	0.0549786	0.00413094	13.309	2.05302e-40	4.39226e-39
MYL6	0.0634712	0.00477272	13.2987	2.3544e-40	5.02891e-39
SLC11A1	0.0513898	0.00386476	13.297	2.40888e-40	5.13701e-39
SMDT1	-0.0525123	0.00394973	-13.2952	2.46903e-40	5.2568e-39
GIMAP5	0.0158161	0.00118987	13.2922	2.56882e-40	5.4605e-39
CAPNS1	0.0487192	0.0036678	13.2829	2.90743e-40	6.17037e-39
PVRL2	0.0152075	0.00114965	13.228	6.05077e-40	1.28209e-38
MYOF	0.0150229	0.00113582	13.2265	6.17312e-40	1.30592e-38
TRIM25	0.0213492	0.00161548	13.2154	7.14982e-40	1.51013e-38
UBE2J1	0.0398037	0.00301254	13.2127	7.41381e-40	1.56339e-38
STARD4	0.0148671	0.00112531	13.2116	7.52073e-40	1.58342e-38
CPVL	-0.0592776	0.00450169	-13.1679	1.34366e-39	2.82445e-38
TCF7L2	0.0214979	0.00163323	13.1628	1.43704e-39	3.01595e-38
PKM	0.0614452	0.00467952	13.1307	2.19683e-39	4.60326e-38
UBE2L3	0.0419752	0.0031977	13.1267	2.31527e-39	4.84378e-38
DNAJC15	0.0375193	0.00285892	13.1236	2.41248e-39	5.03918e-38
DECR1	0.0335726	0.00255843	13.1223	2.45262e-39	5.11496e-38
SLA	0.0290579	0.00221716	13.1059	3.04555e-39	6.34154e-38
NDUFA13	0.0591659	0.00452121	13.0863	3.94459e-39	8.20067e-38
LYL1	0.0313373	0.0023978	13.0692	4.93651e-39	1.02467e-37
MTRNR2L1	-0.0222409	0.00170481	-13.0459	6.7024e-39	1.38904e-37
YWHAH	0.0376277	0.0028857	13.0394	7.30513e-39	1.51159e-37
BAZ1A	0.0370063	0.00283819	13.0387	7.36762e-39	1.52214e-37
NDFIP1	0.0399357	0.00306917	13.0119	1.04736e-38	2.16047e-37
GNG5P2	0.0103081	0.000792479	13.0074	1.11125e-38	2.2887e-37
RPL36A	-0.0691303	0.00532994	-12.9702	1.80598e-38	3.71375e-37
MTHFD2	0.0292892	0.00226127	12.9526	2.27263e-38	4.66612e-37
FAM26F	0.0455975	0.00352856	12.9224	3.36361e-38	6.8954e-37
PICK1	0.0103415	0.000801939	12.8955	4.76862e-38	9.76056e-37
CTC-479C5.12	0.0135442	0.00105252	12.8684	6.7804e-38	1.38569e-36
TMEM126B	0.0233757	0.00181733	12.8626	7.30466e-38	1.49053e-36
MGAT1	0.0427207	0.00332759	12.8383	1.0004e-37	2.0382e-36
HADHA	-0.0431999	0.00336659	-12.832	1.08589e-37	2.20898e-36
NR4A2	-0.0614485	0.00479254	-12.8217	1.23951e-37	2.51761e-36
BEST1	0.0236214	0.00184323	12.8152	1.34766e-37	2.73308e-36
WAS	0.0428509	0.00335004	12.7912	1.83714e-37	3.72007e-36
RIN3	0.0394	0.00309169	12.7439	3.37309e-37	6.81982e-36
SPOP	0.0232199	0.00182433	12.7279	4.13615e-37	8.34986e-36
MT1F	0.0178281	0.00140237	12.7128	5.01967e-37	1.0118e-35
VRK2	0.0172594	0.00135819	12.7077	5.35981e-37	1.07872e-35
MSR1	0.0105412	0.000830197	12.6972	6.12491e-37	1.23084e-35
COA1	0.0198836	0.00156918	12.6713	8.52425e-37	1.7104e-35
BASP1	-0.0354174	0.00279769	-12.6595	9.91129e-37	1.98571e-35
COTL1	-0.0628031	0.00496262	-12.6552	1.04664e-36	2.09376e-35
NUCB1	0.0355466	0.00281285	12.6372	1.31622e-36	2.62907e-35
COX5B	0.0605229	0.00479031	12.6344	1.36357e-36	2.71955e-35
COX6B1	0.0619911	0.00490708	12.633	1.38914e-36	2.76637e-35
KIF22	-0.0293128	0.00232152	-12.6266	1.50708e-36	2.99673e-35
WASF2	-0.0415536	0.00329557	-12.6089	1.8855e-36	3.74358e-35
CIR1	0.0343816	0.00272873	12.5999	2.11532e-36	4.19359e-35
FOSL2	-0.0475901	0.00377858	-12.5947	2.25776e-36	4.46929e-35
SP140	0.0122367	0.000972252	12.586	2.5228e-36	4.98649e-35
BUD31	0.0363983	0.00289421	12.5763	2.85221e-36	5.62919e-35
WDFY1	0.0222355	0.0017686	12.5723	2.99727e-36	5.90667e-35
NADK	0.0312139	0.0024856	12.5579	3.5974e-36	7.0788e-35
ELF1	0.0435504	0.0034682	12.5571	3.635e-36	7.14219e-35
UBA3	0.0231086	0.00184127	12.5504	3.95694e-36	7.76322e-35
CNTRL	0.0227305	0.00181389	12.5314	5.02954e-36	9.85299e-35
MXD1	0.041477	0.003311	12.527	5.31045e-36	1.03879e-34
FCAR	-0.0281563	0.00224924	-12.5182	5.94012e-36	1.16025e-34
TERF2IP	0.0298296	0.00238704	12.4965	7.80399e-36	1.52206e-34
TOMM20	-0.0455214	0.0036435	-12.4939	8.06534e-36	1.57072e-34
LYSMD2	0.0315633	0.00252646	12.4931	8.14268e-36	1.58346e-34
GK	0.0199091	0.00159443	12.4867	8.82615e-36	1.71385e-34
RGS18	0.032786	0.00262657	12.4825	9.30628e-36	1.80444e-34
RPH3A	-0.0170174	0.00136479	-12.4689	1.1035e-35	2.13649e-34
CTA-384D8.34	0.0170267	0.00137003	12.428	1.84162e-35	3.56037e-34
ETS2	0.0342131	0.00275742	12.4076	2.3757e-35	4.58622e-34
UQCR10	0.0534401	0.00430774	12.4056	2.43632e-35	4.6964e-34
ADPRHL2	0.0124165	0.00100126	12.4009	2.58405e-35	4.97392e-34
GPR183	-0.045676	0.00368538	-12.3939	2.82157e-35	5.42322e-34
DYNLRB1	0.0368683	0.0029772	12.3835	3.20962e-35	6.16015e-34
CORO1A	0.0633182	0.00511366	12.3822	3.26421e-35	6.25585e-34
VPS29	0.0458163	0.00370277	12.3735	3.63469e-35	6.95581e-34
ANP32A	0.0426853	0.00345123	12.3681	3.88759e-35	7.42906e-34
TOP1	0.0278623	0.0022556	12.3525	4.72209e-35	9.01075e-34
PGAP1	0.00629066	0.00051104	12.3095	8.04874e-35	1.53366e-33
TAP2-1	0.0189285	0.00153883	12.3006	8.99399e-35	1.71131e-33
LRRFIP1	0.0591333	0.00480913	12.2961	9.51026e-35	1.80695e-33
C9orf72	0.036825	0.00299668	12.2886	1.04337e-34	1.97957e-33
LILRB2	0.0405944	0.0033076	12.2731	1.26393e-34	2.39459e-33
ITGB7	0.0156861	0.00127823	12.2718	1.28386e-34	2.42887e-33
MPO	0.00726111	0.000592086	12.2636	1.42056e-34	2.68365e-33
TPPP3	-0.0284019	0.00231649	-12.2608	1.47113e-34	2.77524e-33
UTRN	0.0305583	0.00249596	12.2431	1.82876e-34	3.44498e-33
CCL3L1	0.0370386	0.00302957	12.2257	2.26689e-34	4.26427e-33
LDHB	-0.0470875	0.00385809	-12.2049	2.92693e-34	5.49805e-33
FCER1G	0.0638181	0.00523264	12.1962	3.25795e-34	6.1112e-33
CD300A	0.0271293	0.00222667	12.1838	3.79341e-34	7.10554e-33
ECHDC3	0.00561087	0.000460817	12.1759	4.17778e-34	7.81445e-33
PRDX6	0.0407496	0.00334752	12.1731	4.32514e-34	8.07868e-33
C5AR1	-0.0518319	0.0042618	-12.162	4.95526e-34	9.2426e-33
FLVCR2	0.0105564	0.000868585	12.1536	5.4893e-34	1.02243e-32
HLA-DMA	-0.0583363	0.00480034	-12.1525	5.56144e-34	1.03441e-32
FAM8A1	0.0146407	0.00120751	12.1247	7.81244e-34	1.45105e-32
ITPKC	0.00537425	0.000443457	12.119	8.37951e-34	1.5542e-32
ATF3	0.0421623	0.00348085	12.1126	9.05259e-34	1.67669e-32
GBP3	0.0117876	0.000974036	12.1018	1.03273e-33	1.91011e-32
ST8SIA4	0.0212428	0.00176168	12.0583	1.75384e-33	3.23934e-32
FDFT1	0.0238897	0.00198166	12.0554	1.81645e-33	3.3503e-32
CRTAP	-0.0438353	0.00364013	-12.0422	2.13161e-33	3.92613e-32
ATP6AP1	0.0326929	0.00271657	12.0346	2.33688e-33	4.29823e-32
CMTR1	0.00922115	0.000768061	12.0058	3.31443e-33	6.08779e-32
SLCO4A1	0.0016866	0.000140892	11.9709	5.04998e-33	9.26273e-32
CEBPD	-0.0621491	0.00519721	-11.9582	5.88499e-33	1.07794e-31
AC009948.5	0.00876378	0.000734365	11.9338	7.8875e-33	1.44274e-31
EMP1	0.0172345	0.00144516	11.9257	8.69489e-33	1.58823e-31
SCARB2	0.0234726	0.00196841	11.9247	8.8046e-33	1.60605e-31
NDUFB9	0.047958	0.00402335	11.9199	9.3214e-33	1.69798e-31
ITGAE	-0.0289516	0.00242981	-11.9152	9.86877e-33	1.79522e-31
ARF4	0.0323287	0.00271338	11.9146	9.93732e-33	1.80521e-31
SNX6	0.0321033	0.00269871	11.8958	1.24471e-32	2.25804e-31
HIST2H2BE	0.0109842	0.000923429	11.895	1.25639e-32	2.27612e-31
UXT	-0.0481187	0.00406494	-11.8375	2.49789e-32	4.51907e-31
RBCK1	0.0303805	0.00257303	11.8073	3.57762e-32	6.46363e-31
CCNL1	0.0577138	0.00489023	11.8018	3.81861e-32	6.88963e-31
GRB10	0.00406462	0.000344577	11.7959	4.09585e-32	7.37978e-31
LLPH	0.0257324	0.00218359	11.7845	4.69291e-32	8.44405e-31
ZNF90	0.0306324	0.0026002	11.7808	4.905e-32	8.8137e-31
AHNAK	-0.0552529	0.004691	-11.7785	5.03836e-32	9.04106e-31
OGFRL1	-0.0426255	0.0036269	-11.7526	6.84621e-32	1.22685e-30
CCR1	0.0309562	0.00263589	11.7441	7.56923e-32	1.35458e-30
ALDH1A1	-0.0332712	0.00283344	-11.7423	7.73153e-32	1.38176e-30
EIF3D	-0.0414219	0.00352963	-11.7355	8.38745e-32	1.49697e-30
KYNU	0.0276736	0.00235817	11.7352	8.41633e-32	1.5001e-30
NAIP	0.0316683	0.00269906	11.7331	8.62666e-32	1.53552e-30
TCEB2	0.058665	0.00501048	11.7085	1.15353e-31	2.0505e-30
ZDHHC1	-0.0250506	0.0021427	-11.6911	1.41546e-31	2.51273e-30
CCT8	-0.0408995	0.00350662	-11.6635	1.95794e-31	3.47108e-30
RHBDF2	0.0189501	0.00162538	11.6588	2.0688e-31	3.66272e-30
CHST12	0.0116069	0.000998011	11.63	2.90032e-31	5.12804e-30
YPEL3	-0.0370835	0.00319042	-11.6234	3.13411e-31	5.53401e-30
CR1	0.0147513	0.00126966	11.6183	3.32574e-31	5.86454e-30
RAE1	-0.0254744	0.00219297	-11.6164	3.40141e-31	5.99001e-30
C2orf47	0.0119699	0.00103165	11.6028	3.98975e-31	7.01677e-30
GLIPR2	0.0464111	0.00401568	11.5575	6.76603e-31	1.18836e-29
CHMP2A	0.0398472	0.00345197	11.5433	7.97854e-31	1.39947e-29
RP11-78A19.3	0.00387446	0.000335795	11.5382	8.4697e-31	1.48365e-29
MGST1	0.0444526	0.00387557	11.47	1.86751e-30	3.26704e-29
ZCCHC6	0.0231265	0.00201663	11.4679	1.91307e-30	3.34231e-29
PRDX5	0.0475766	0.00415117	11.461	2.07077e-30	3.61306e-29
IMPDH2	-0.0217149	0.00189473	-11.4607	2.07881e-30	3.62232e-29
RUFY4	0.00368868	0.000322334	11.4436	2.53051e-30	4.40361e-29
BRK1	-0.0502862	0.00439505	-11.4416	2.59149e-30	4.50382e-29
TDRD7	0.00702844	0.000614428	11.439	2.66985e-30	4.63393e-29
AIMP1	0.0317005	0.00277168	11.4373	2.72233e-30	4.71882e-29
SH2B2	0.0121163	0.00106025	11.4277	3.03986e-30	5.26233e-29
LAPTM4A	0.0445157	0.00390691	11.3941	4.47375e-30	7.73444e-29
ATP5A1	-0.0421913	0.00370608	-11.3844	5.00379e-30	8.63953e-29
CMTM3	-0.0342224	0.0030064	-11.3832	5.07212e-30	8.74611e-29
COX6A1	0.0508627	0.00446943	11.3801	5.25284e-30	9.04595e-29
ACVRL1	0.00415987	0.000365919	11.3683	6.01684e-30	1.03482e-28
MIR181A1HG	0.011338	0.00100026	11.335	8.79899e-30	1.51135e-28
SLX1A	0.0070432	0.000621691	11.3291	9.41646e-30	1.61531e-28
CANX	-0.042316	0.00373892	-11.3177	1.07224e-29	1.83695e-28
AMICA1	-0.0499737	0.00441605	-11.3164	1.08882e-29	1.86295e-28
IL6	0.00532338	0.000470613	11.3116	1.14986e-29	1.96486e-28
ZNF331	-0.0270323	0.00239185	-11.3018	1.28513e-29	2.19316e-28
CD36	0.0506085	0.00448184	11.2919	1.43891e-29	2.45244e-28
TTC39C	0.0201001	0.00178195	11.2798	1.6514e-29	2.81099e-28
RPS19	0.0419957	0.00372355	11.2784	1.67791e-29	2.85244e-28
COX7B	0.0537185	0.00476308	11.2781	1.68357e-29	2.8584e-28
PTGES3	0.0400036	0.00354847	11.2735	1.77398e-29	3.00804e-28
IL4I1	0.00706721	0.000627438	11.2636	1.98478e-29	3.36119e-28
ATP13A1	0.0137035	0.00121687	11.2613	2.03828e-29	3.44737e-28
TXNDC12	0.0252269	0.00224155	11.2542	2.20821e-29	3.73001e-28
STX11	0.0459533	0.0040912	11.2322	2.8325e-29	4.77845e-28
C16orf87	0.0182153	0.00162271	11.2252	3.06613e-29	5.16601e-28
FAM225A	0.00270286	0.000241336	11.1996	4.09692e-29	6.89397e-28
RPL12	-0.0457126	0.00408203	-11.1985	4.14813e-29	6.97128e-28
REEP4	0.0177595	0.00158607	11.1972	4.20776e-29	7.06252e-28
AIM2	0.00697801	0.000623535	11.1911	4.51058e-29	7.56121e-28
ERP44	0.0328167	0.00293385	11.1855	4.80066e-29	8.03732e-28
CYSTM1	0.0199068	0.00178148	11.1743	5.45085e-29	9.11434e-28
LAMP2	0.0336482	0.00301246	11.1697	5.73899e-29	9.58405e-28
SH3GLB1	0.0349885	0.00313302	11.1677	5.86915e-29	9.78907e-28
MB21D1	0.0134245	0.00120314	11.1579	6.55274e-29	1.09155e-27
CYSLTR1	0.0208327	0.00186749	11.1554	6.73708e-29	1.12084e-27
FERMT3	0.0322809	0.00289895	11.1354	8.43963e-29	1.40233e-27
NSL1	0.0183339	0.00164767	11.1271	9.25755e-29	1.53631e-27
CD55	0.0463423	0.00416734	11.1204	9.98774e-29	1.65541e-27
RNF13	0.0326544	0.00293777	11.1154	1.05609e-28	1.74822e-27
TRIP6	0.00523261	0.000471277	11.1031	1.21231e-28	2.00431e-27
CNDP2	0.0220721	0.00199251	11.0776	1.61183e-28	2.66153e-27
MOV10	0.00945134	0.000853508	11.0735	1.68644e-28	2.78126e-27
MLKL	0.0147141	0.00133147	11.051	2.16854e-28	3.57189e-27
CCDC28A	0.0187634	0.00170043	11.0345	2.60565e-28	4.28654e-27
LRRC25	0.0320978	0.0029097	11.0313	2.6987e-28	4.4341e-27
AQP9	0.0221478	0.00200815	11.029	2.77041e-28	4.54628e-27
OAZ1	0.0458582	0.00416246	11.0171	3.16034e-28	5.17975e-27
LMNA	-0.0432092	0.00392406	-11.0113	3.36954e-28	5.5158e-27
BLVRB	0.0498971	0.00453384	11.0055	3.59589e-28	5.87906e-27
AP2S1	0.0516141	0.00470034	10.9809	4.72067e-28	7.70849e-27
ADAMTSL4	0.0135265	0.0012338	10.9633	5.73911e-28	9.35998e-27
APOL2	0.0152622	0.00139392	10.9492	6.70705e-28	1.09251e-26
SMAD3	0.0156683	0.00143209	10.9409	7.35042e-28	1.19584e-26
HNRNPU	0.0475629	0.00434769	10.9398	7.43534e-28	1.20817e-26
MRPL28	0.0258465	0.00236394	10.9336	7.95875e-28	1.29164e-26
HLA-F	0.0342104	0.00313083	10.927	8.56741e-28	1.38872e-26
IRS2	0.0408873	0.00374225	10.9259	8.67155e-28	1.40253e-26
RAB32	-0.0385883	0.00353184	-10.9258	8.67383e-28	1.40253e-26
PELI1	0.0268763	0.0024602	10.9244	8.81242e-28	1.42321e-26
TGFB1	0.0419916	0.00384533	10.9202	9.23298e-28	1.48931e-26
ZNF281	0.0247175	0.00226351	10.92	9.24967e-28	1.49019e-26
FIBP	0.0281019	0.00257383	10.9183	9.42416e-28	1.51645e-26
CCNH	0.024745	0.00227078	10.8971	1.18946e-27	1.91166e-26
FKBP1C	0.00875627	0.000803965	10.8914	1.26738e-27	2.03442e-26
NACA2	0.0157603	0.0014472	10.8902	1.28297e-27	2.05694e-26
CBWD2	0.0159865	0.00146799	10.8901	1.28473e-27	2.05727e-26
C11orf48	0.022642	0.00207964	10.8875	1.3228e-27	2.11568e-26
RILPL2	0.0402795	0.00370166	10.8815	1.41264e-27	2.25664e-26
REC8	0.0106027	0.000975286	10.8714	1.5774e-27	2.51681e-26
PLIN3	0.0235604	0.00217857	10.8146	2.93519e-27	4.67758e-26
PATL1	0.0175032	0.00162033	10.8022	3.35895e-27	5.34647e-26
TXNDC9	0.0156363	0.00145447	10.7505	5.89463e-27	9.37126e-26
HEXB	0.0347202	0.00323291	10.7396	6.63365e-27	1.05335e-25
PLA1A	0.00381057	0.000354943	10.7357	6.91807e-27	1.0972e-25
DSTN	-0.0307099	0.00286398	-10.7228	7.95551e-27	1.26022e-25
SERPINB1	0.050239	0.00469496	10.7006	1.01094e-26	1.5995e-25
MIS18BP1	0.0275368	0.00257835	10.68	1.26248e-26	1.99511e-25
SH3TC1	0.0157966	0.00148084	10.6673	1.44766e-26	2.28502e-25
SNTB1	0.0144532	0.00135587	10.6598	1.56967e-26	2.47467e-25
SRSF9	-0.0417588	0.00392208	-10.6471	1.79877e-26	2.83248e-25
RAB11A	0.031427	0.00295173	10.647	1.80117e-26	2.83288e-25
CAPZA1	0.0415515	0.00390443	10.6421	1.89726e-26	2.98048e-25
PTPRE	-0.0456297	0.00429135	-10.6329	2.09398e-26	3.28561e-25
IGFLR1	0.0139518	0.00131254	10.6296	2.17022e-26	3.40122e-25
GNGT2	0.00999876	0.000941009	10.6256	2.26618e-26	3.5474e-25
PSMC2	0.0164393	0.00154808	10.6191	2.42835e-26	3.79678e-25
RP11-386I14.4	0.044637	0.0042038	10.6183	2.45071e-26	3.82721e-25
RAC2	0.0393481	0.00371095	10.6032	2.87856e-26	4.49007e-25
SLC25A25	0.00852545	0.000806394	10.5723	4.0048e-26	6.23947e-25
NDUFS7	0.0402139	0.00380828	10.5596	4.58575e-26	7.13621e-25
LARP7	0.0257394	0.002438	10.5576	4.68515e-26	7.28233e-25
TSNAX	0.0191101	0.00181078	10.5535	4.89273e-26	7.59607e-25
LST1	-0.0520402	0.00493281	-10.5498	5.08919e-26	7.89183e-25
BAX	0.040702	0.00386383	10.5341	6.01501e-26	9.31658e-25
FOXN2	0.0186848	0.00177721	10.5136	7.48094e-26	1.15736e-24
ERLIN1	0.0089508	0.000851846	10.5075	7.975e-26	1.23236e-24
MYADM	-0.0485125	0.00462299	-10.4937	9.23008e-26	1.42464e-24
SLC22A16	0.00461496	0.000439856	10.492	9.40496e-26	1.44994e-24
UBE2F	0.0250215	0.00238557	10.4887	9.73706e-26	1.49939e-24
CASP7	0.012145	0.00115956	10.4738	1.13994e-25	1.75333e-24
ST3GAL5	0.0173593	0.00165951	10.4605	1.31124e-25	2.01447e-24
RAB1A	0.0323622	0.00309541	10.4549	1.39144e-25	2.13521e-24
PARP11	0.00978874	0.000936717	10.4501	1.46446e-25	2.24466e-24
MAP2K1	0.0256889	0.00245964	10.4441	1.55852e-25	2.38606e-24
IRF5	0.0203324	0.00194773	10.439	1.64454e-25	2.51485e-24
PANK2	0.0201197	0.00192794	10.4358	1.7011e-25	2.59835e-24
PTGER4	-0.0276836	0.00265353	-10.4328	1.75724e-25	2.68101e-24
NT5C3B	-0.0124127	0.00119106	-10.4216	1.97693e-25	3.01271e-24
CDC42EP2	0.00888385	0.000852769	10.4177	2.05977e-25	3.13535e-24
GPR35	0.0148083	0.00142163	10.4165	2.08591e-25	3.1715e-24
DBI	0.0449333	0.004316	10.4109	2.21198e-25	3.35932e-24
SNHG8	-0.0388405	0.00373188	-10.4077	2.28573e-25	3.46735e-24
TUBA1A	-0.0497842	0.00478768	-10.3984	2.52166e-25	3.82086e-24
FNDC3B	0.0218937	0.00210823	10.3849	2.90502e-25	4.39671e-24
BLOC1S2	0.0284086	0.0027447	10.3504	4.16862e-25	6.30194e-24
IRF1	0.042353	0.00409295	10.3478	4.28203e-25	6.46601e-24
TRAFD1	0.0114117	0.00110325	10.3437	4.46908e-25	6.74077e-24
PLA2G16	0.0190702	0.00184502	10.3361	4.84018e-25	7.29221e-24
TMEM256	-0.0345598	0.00334688	-10.326	5.37722e-25	8.0921e-24
UBALD2	0.0268796	0.00260604	10.3143	6.06911e-25	9.12295e-24
CYCS	0.0381935	0.00370586	10.3062	6.60286e-25	9.91402e-24
RBMX	-0.0370926	0.00360323	-10.2943	7.47798e-25	1.12153e-23
YME1L1	0.0271414	0.0026391	10.2843	8.29189e-25	1.24219e-23
EPB41L3	0.0174757	0.00170421	10.2544	1.13067e-24	1.69191e-23
SRP9	0.0332194	0.00325443	10.2074	1.83671e-24	2.74532e-23
RFXANK	0.0193158	0.00189647	10.1851	2.31089e-24	3.45018e-23
FGD4	0.0201159	0.00197994	10.1598	2.99554e-24	4.46734e-23
SIK1	-0.0356602	0.00351018	-10.1591	3.01946e-24	4.49794e-23
USP15	0.0337265	0.00332125	10.1547	3.15625e-24	4.69642e-23
CRLS1	0.0195076	0.001922	10.1496	3.32672e-24	4.94453e-23
COX7C	-0.0506127	0.0049896	-10.1436	3.53672e-24	5.25076e-23
HMGN3	-0.0401967	0.00396722	-10.1322	3.97554e-24	5.89564e-23
HIST1H4C	-0.015948	0.00157519	-10.1245	4.30162e-24	6.37208e-23
C1orf85	0.0161194	0.00159235	10.123	4.36868e-24	6.46418e-23
AC069363.1	0.00505844	0.000500687	10.103	5.35799e-24	7.91917e-23
CECR1	0.0380892	0.00377327	10.0945	5.84368e-24	8.62741e-23
PHACTR2	0.018379	0.00182171	10.0889	6.18578e-24	9.12231e-23
YBEY	0.0131983	0.00130916	10.0815	6.66896e-24	9.82392e-23
ROCK1	0.0303927	0.00301844	10.069	7.57206e-24	1.11419e-22
CMTM6	-0.0443053	0.00440419	-10.0598	8.31509e-24	1.22216e-22
RSRC2	0.027731	0.0027573	10.0573	8.52855e-24	1.25215e-22
RASA4	-0.0160247	0.00159395	-10.0535	8.86972e-24	1.30079e-22
SRSF3	0.0454172	0.00452461	10.0378	1.0396e-23	1.52295e-22
EREG	0.0415732	0.00414208	10.0368	1.05031e-23	1.53693e-22
COX6C	0.0440574	0.00438969	10.0366	1.05278e-23	1.53884e-22
KMT2E-AS1	0.027881	0.00277839	10.0349	1.07019e-23	1.56256e-22
YWHAQ	0.0291503	0.00291023	10.0165	1.2898e-23	1.88114e-22
KIAA0101	0.0041817	0.000417662	10.0122	1.34751e-23	1.96315e-22
MRPL42	0.0152668	0.00152555	10.0074	1.41474e-23	2.05884e-22
PID1	-0.020868	0.0020855	-10.0063	1.43071e-23	2.0798e-22
HLA-DQA2	-0.0256525	0.00256473	-10.002	1.49317e-23	2.16821e-22
CCNY	-0.032372	0.00323883	-9.99497	1.60337e-23	2.32567e-22
RRP7A	0.0207198	0.00207367	9.99183	1.655e-23	2.39793e-22
C12orf44	0.0192855	0.00193443	9.96959	2.07082e-23	2.99714e-22
ST13	-0.0350945	0.00352366	-9.95967	2.28812e-23	3.30803e-22
SEPT4	0.003416	0.000343134	9.9553	2.39107e-23	3.4531e-22
SLC38A5	0.00230243	0.000231313	9.95374	2.42875e-23	3.5037e-22
TFEC	0.0205946	0.00207022	9.94804	2.57194e-23	3.70622e-22
MS4A7	-0.0402197	0.00404461	-9.94404	2.67742e-23	3.85403e-22
LRRK2	0.0321208	0.00323481	9.92972	3.09111e-23	4.44468e-22
ELANE	0.00547064	0.000551046	9.92773	3.15345e-23	4.52941e-22
CPEB3	0.00815178	0.000821162	9.92713	3.17238e-23	4.55166e-22
CCL4	0.0387411	0.00390291	9.92621	3.20206e-23	4.58928e-22
IDI1	0.0225966	0.00227655	9.92583	3.21418e-23	4.60166e-22
BLM	0.0046754	0.000472275	9.89976	4.17298e-23	5.9679e-22
GAPDH	0.0518831	0.00524364	9.89448	4.39883e-23	6.28411e-22
RASGRP2	0.0269175	0.00272063	9.89386	4.42625e-23	6.31647e-22
ATP6V1E1	0.0217159	0.00219512	9.89279	4.47366e-23	6.37725e-22
LMO2	0.0239316	0.00242038	9.88757	4.7131e-23	6.71135e-22
TTC9C	0.00991725	0.00100304	9.88715	4.73325e-23	6.73281e-22
S100A10	0.0588605	0.00595682	9.8812	5.02298e-23	7.13726e-22
ADRB2	0.0113398	0.00114893	9.86992	5.62117e-23	7.97869e-22
CAPZA2	0.0395825	0.00402224	9.84093	7.50163e-23	1.06364e-21
PRR16	0.00175174	0.000178108	9.83529	7.93402e-23	1.12375e-21
MPLKIP	0.0247624	0.00251965	9.82771	8.55441e-23	1.21032e-21
RAC1	0.0491061	0.00499734	9.82645	8.66206e-23	1.22424e-21
TMEM50A	0.037886	0.00385854	9.81874	9.35068e-23	1.32016e-21
ZNF467	-0.0281901	0.00287264	-9.8133	9.86853e-23	1.39179e-21
TREM1	-0.0407719	0.00415782	-9.80609	1.06e-22	1.49336e-21
IRF8	0.0256693	0.00261792	9.80524	1.06895e-22	1.50437e-21
MRPS6	-0.0258541	0.00264	-9.79324	1.20373e-22	1.69224e-21
PPM1F	-0.0237172	0.00242583	-9.77695	1.41408e-22	1.98586e-21
SPN	-0.0262298	0.00268738	-9.76036	1.66562e-22	2.33663e-21
HLA-DPA1	-0.0622201	0.00637666	-9.75748	1.71362e-22	2.40143e-21
RP11-81H14.2	0.00521589	0.000534624	9.7562	1.73543e-22	2.42942e-21
SYNGR2	0.0313268	0.00321604	9.74078	2.01998e-22	2.82477e-21
G6PD	0.025669	0.00263563	9.73924	2.05087e-22	2.86494e-21
TMPO	0.0228415	0.00234763	9.72959	2.25495e-22	3.14671e-21
SLC2A3	-0.0449715	0.00462396	-9.72575	2.34173e-22	3.26438e-21
LIPA	0.0268503	0.00276463	9.71209	2.67778e-22	3.72889e-21
COA3	0.0225572	0.00232753	9.69149	3.27706e-22	4.55862e-21
ASPH	0.011554	0.00119238	9.68989	3.32884e-22	4.6258e-21
MICB	0.0105245	0.00108738	9.67872	3.71338e-22	5.15474e-21
GIMAP1	0.0210599	0.00217609	9.67787	3.74422e-22	5.19212e-21
CCT6A	-0.027736	0.00286825	-9.67002	4.04291e-22	5.60045e-21
PPIF	-0.0276882	0.00286535	-9.6631	4.32575e-22	5.98599e-21
EZR	0.028871	0.00298998	9.65592	4.63984e-22	6.41393e-21
SESN1	0.00882169	0.000913882	9.65299	4.77437e-22	6.59301e-21
OSM	-0.031018	0.00321455	-9.64925	4.95184e-22	6.83096e-21
MIIP	0.0196793	0.00204219	9.63636	5.61409e-22	7.73646e-21
IRF9	0.013132	0.00136543	9.61751	6.74435e-22	9.28434e-21
PFKP	0.00764761	0.000795363	9.61524	6.8947e-22	9.48147e-21
PHF23	0.00860546	0.000895317	9.61163	7.14085e-22	9.80978e-21
KIAA0319L	0.0166808	0.00173693	9.60361	7.71945e-22	1.05936e-20
DBNL	0.0304604	0.0031767	9.58871	8.9195e-22	1.22278e-20
ACTR3	0.0369695	0.00385747	9.58389	9.34554e-22	1.27987e-20
TRIM38	0.0233126	0.00243705	9.5659	1.11226e-21	1.52165e-20
COPE	0.0396561	0.00414566	9.56571	1.11436e-21	1.52296e-20
RIN2	0.0168122	0.00175793	9.56362	1.13714e-21	1.55249e-20
SNX10	0.0332884	0.00348216	9.55968	1.18118e-21	1.61096e-20
CHP1	-0.0379747	0.00397307	-9.55804	1.20007e-21	1.63504e-20
MED7	0.00950383	0.000994585	9.55557	1.22901e-21	1.67275e-20
EXOSC9	0.0101098	0.00105975	9.53979	1.43122e-21	1.94491e-20
ATP5L2	0.0123453	0.0012941	9.53974	1.43191e-21	1.94491e-20
EIF4G2	-0.0414012	0.00434745	-9.52309	1.68101e-21	2.2809e-20
DAZAP2	0.0460691	0.00484004	9.51835	1.75954e-21	2.38502e-20
SNRPB2	0.0332871	0.003498	9.51605	1.79881e-21	2.43576e-20
S100A11	0.0476341	0.00500742	9.51271	1.85756e-21	2.51274e-20
APLP2	0.0446579	0.00469612	9.50954	1.91515e-21	2.588e-20
MINOS1	-0.040739	0.00428783	-9.50108	2.07725e-21	2.80419e-20
TAPBPL	0.0125273	0.00131991	9.49099	2.28845e-21	3.08614e-20
IL15RA	0.00770245	0.000811842	9.48762	2.36364e-21	3.1843e-20
CSDE1	-0.0386604	0.00407501	-9.48718	2.37371e-21	3.19462e-20
MTX1	0.0202689	0.00213917	9.47515	2.66387e-21	3.57786e-20
MAT2B	0.0204907	0.00216256	9.47521	2.66229e-21	3.57786e-20
H2AFZ	-0.0424576	0.00448178	-9.47338	2.70922e-21	3.63507e-20
MASTL	0.0073331	0.000774394	9.46948	2.81247e-21	3.76979e-20
ZNF684	0.00589631	0.000623686	9.45396	3.26236e-21	4.36839e-20
ROMO1	0.0354603	0.00375404	9.44592	3.52302e-21	4.71266e-20
EXOC1	0.0147677	0.0015637	9.44407	3.58578e-21	4.79177e-20
DDX46	-0.0292839	0.00310279	-9.43795	3.80143e-21	5.07484e-20
PPP1R15A	-0.0464748	0.00492503	-9.43646	3.85599e-21	5.14248e-20
IL3RA	0.00560605	0.000594101	9.43618	3.86621e-21	5.15093e-20
WAC	0.0278784	0.00296067	9.41625	4.67502e-21	6.22224e-20
FABP5	0.0168112	0.00178538	9.41602	4.68492e-21	6.22916e-20
C4orf48	0.0421275	0.00447942	9.40467	5.21953e-21	6.93302e-20
CLEC2B	0.0319123	0.00339459	9.40095	5.40744e-21	7.17542e-20
AL592183.1	-0.0221049	0.00235372	-9.3915	5.91499e-21	7.84106e-20
SCIMP	0.0223356	0.00237909	9.38831	6.09704e-21	8.07431e-20
SPTSSA	0.0245045	0.00261339	9.37653	6.81786e-21	9.01987e-20
MED8	0.0119205	0.00127192	9.37206	7.11325e-21	9.40128e-20
PTP4A1	0.0267833	0.00286009	9.36448	7.64291e-21	1.00912e-19
BTG2	-0.0398008	0.00425031	-9.36421	7.66185e-21	1.01062e-19
CD48	-0.0452894	0.00484289	-9.35174	8.62199e-21	1.13613e-19
DTNBP1	0.0121165	0.00129569	9.35133	8.65494e-21	1.13934e-19
HLA-DQA1	-0.0328293	0.00351357	-9.34358	9.31297e-21	1.22474e-19
PPP2R2A	0.0170011	0.00182085	9.33686	9.92301e-21	1.30367e-19
DDX3X	-0.039046	0.00418519	-9.32957	1.06301e-20	1.39519e-19
C17orf89	-0.0240689	0.00258161	-9.32324	1.12846e-20	1.47962e-19
STAB1	0.0196295	0.00210773	9.31308	1.24176e-20	1.62523e-19
UTS2	0.00923039	0.000991123	9.31306	1.24196e-20	1.62523e-19
CHURC1	0.0306106	0.00328828	9.30901	1.29028e-20	1.68678e-19
CHIC2	0.018153	0.00195074	9.30571	1.33101e-20	1.73833e-19
UBE2D1	0.0328207	0.00353265	9.2907	1.53282e-20	1.99992e-19
PRKCDBP	0.00770924	0.000829917	9.28917	1.555e-20	2.02686e-19
POLR1D	-0.0361151	0.00389101	-9.28168	1.66824e-20	2.17232e-19
RAB14	0.0176475	0.0019018	9.27937	1.70488e-20	2.21638e-19
RAB7A	0.0331056	0.00356767	9.27933	1.70543e-20	2.21638e-19
DDAH2	0.0172103	0.00185943	9.2557	2.12827e-20	2.76321e-19
C4orf33	0.0132671	0.0014341	9.25117	2.22052e-20	2.88015e-19
FAM89A	0.00394383	0.000426344	9.25034	2.23775e-20	2.89966e-19
MYEOV2	-0.0358869	0.0038838	-9.24015	2.46149e-20	3.18646e-19
APOBEC3G	0.0121837	0.00131924	9.23538	2.57368e-20	3.32844e-19
IFRD1	0.0260978	0.00282623	9.23413	2.60401e-20	3.36438e-19
OSBPL8	-0.0290158	0.00314271	-9.23272	2.63851e-20	3.40564e-19
MED16	0.0101236	0.00109759	9.22349	2.87585e-20	3.70836e-19
MBD2	0.0255163	0.00276823	9.21757	3.039e-20	3.91493e-19
GIMAP6	0.0125516	0.00136254	9.21191	3.2038e-20	4.12322e-19
SLX1B	0.00174089	0.000189244	9.19916	3.60754e-20	4.63831e-19
PROK2	-0.0181827	0.00197894	-9.1881	3.99852e-20	5.13603e-19
SNRPE	-0.0352719	0.00383988	-9.18568	4.08937e-20	5.24763e-19
KIN	0.0117256	0.00127917	9.1666	4.88172e-20	6.25834e-19
RBMS1	0.0276038	0.00301186	9.16504	4.95273e-20	6.34323e-19
RMI2	0.00190933	0.000208411	9.16136	5.12452e-20	6.55691e-19
RENBP	0.018662	0.00203821	9.15609	5.38138e-20	6.87892e-19
SCCPDH	0.0130836	0.00143023	9.14794	5.80281e-20	7.41048e-19
DOCK8	0.0280509	0.00306642	9.14777	5.8123e-20	7.41544e-19
NLRC5	0.0135698	0.00148474	9.13948	6.27547e-20	7.99865e-19
HPCAL1	0.0212487	0.00232754	9.12926	6.89697e-20	8.78236e-19
IL1RN	0.0237068	0.00259778	9.1258	7.12114e-20	9.0591e-19
LAG3	0.00326374	0.000357681	9.12474	7.19083e-20	9.13897e-19
KCNE1	0.0103483	0.00113618	9.10794	8.39641e-20	1.0661e-18
USP30-AS1	0.00598038	0.000656726	9.10636	8.51942e-20	1.08068e-18
TOLLIP	0.0188092	0.00206571	9.10546	8.59007e-20	1.0886e-18
POLR2L	-0.0448374	0.00492487	-9.10428	8.68424e-20	1.09948e-18
TPMT	0.0170829	0.00187771	9.0977	9.22681e-20	1.16705e-18
SIGLEC12	0.00199631	0.000219664	9.088	1.00881e-19	1.27478e-18
TAPBP	0.0342183	0.00376592	9.08632	1.02446e-19	1.29332e-18
CD74	-0.0609003	0.0067187	-9.0643	1.2541e-19	1.58171e-18
GYG1	0.023055	0.00254679	9.05257	1.39637e-19	1.75948e-18
TRAPPC5	0.0141574	0.00156438	9.0498	1.43236e-19	1.80311e-18
RPS15	0.0276478	0.0030567	9.04498	1.49691e-19	1.88258e-18
APOL1	0.00912395	0.00100932	9.03972	1.57069e-19	1.97349e-18
LILRB3	0.0197001	0.00217934	9.03948	1.57416e-19	1.97598e-18
FAM198B	0.0227877	0.00252112	9.03871	1.58538e-19	1.98818e-18
SLC20A1	0.0180942	0.00200272	9.03479	1.64316e-19	2.05869e-18
RAB2A	0.0258149	0.00285985	9.02668	1.76956e-19	2.21496e-18
FAM49A	0.0239883	0.00266209	9.01108	2.04039e-19	2.55155e-18
TACO1	0.00613005	0.000680597	9.00688	2.12006e-19	2.64867e-18
HLA-DQB1	0.0436443	0.00485482	8.98988	2.47504e-19	3.08925e-18
H3F3C	0.00623475	0.000693995	8.98386	2.61439e-19	3.26011e-18
SLC39A8	0.00580625	0.000646485	8.98126	2.67685e-19	3.33486e-18
LPAR6	0.0200416	0.00223189	8.97968	2.71562e-19	3.37998e-18
TANK	0.0236944	0.00263871	8.97954	2.71901e-19	3.38102e-18
CYTH4	0.0204099	0.00227618	8.96672	3.05487e-19	3.79509e-18
ARF5	0.0308432	0.00344239	8.95983	3.25167e-19	4.03579e-18
AGTRAP	0.0379738	0.00424008	8.9559	3.36963e-19	4.17828e-18
SEP15	0.0342479	0.00382729	8.94835	3.60848e-19	4.47026e-18
SLU7	0.0165155	0.00184612	8.94607	3.68371e-19	4.55919e-18
GABARAPL1	-0.0361237	0.00403851	-8.94481	3.7259e-19	4.60711e-18
ARHGAP18	0.0102818	0.00115096	8.93326	4.13647e-19	5.11001e-18
RRBP1	0.0159699	0.00178823	8.93054	4.23919e-19	5.23203e-18
HNRNPA0	-0.0334637	0.00375307	-8.91634	4.81961e-19	5.94284e-18
TLR7	0.00860038	0.000966577	8.89776	5.69829e-19	7.01977e-18
VPS9D1	0.00870518	0.000978988	8.89201	6.00114e-19	7.38597e-18
LINC00969	0.0150537	0.00169382	8.8874	6.25567e-19	7.6921e-18
RP11-20D14.6	0.00140934	0.000158883	8.87028	7.29614e-19	8.96315e-18
RNH1	0.0331938	0.00374339	8.8673	7.49395e-19	9.19763e-18
ZNF703	-0.0152124	0.0017157	-8.86659	7.54235e-19	9.24846e-18
SAT2	0.0310286	0.00350559	8.85118	8.66009e-19	1.06092e-17
PTPRO	0.00473537	0.000535053	8.85028	8.73016e-19	1.06852e-17
FFAR3	0.00380779	0.000430612	8.84275	9.3393e-19	1.14202e-17
CD180	0.00664749	0.000752057	8.83907	9.65175e-19	1.17913e-17
TGFBI	-0.0339568	0.00384462	-8.8323	1.02545e-18	1.25161e-17
YIPF4	0.0185273	0.00210141	8.81663	1.1796e-18	1.43844e-17
SUB1	0.0427661	0.00485198	8.81416	1.20583e-18	1.46908e-17
SLC31A2	0.0259801	0.00294915	8.80937	1.2585e-18	1.53183e-17
GSTK1	0.0362548	0.00411969	8.80036	1.36377e-18	1.65844e-17
MAP2K6	0.0107369	0.00122014	8.79973	1.37142e-18	1.66621e-17
JOSD2	0.0239986	0.00272727	8.79948	1.37451e-18	1.66844e-17
XIST	-0.0394118	0.00448094	-8.79545	1.42478e-18	1.72787e-17
CAST	-0.0380871	0.00433416	-8.78766	1.52701e-18	1.85016e-17
PLEKHF2	0.0145865	0.00166042	8.78484	1.56593e-18	1.89558e-17
NISCH	0.0140671	0.00160258	8.77773	1.66803e-18	2.01733e-17
GNAQ	0.0285342	0.00325138	8.77602	1.69366e-18	2.04645e-17
SCN1B	0.00198809	0.000226548	8.77558	1.70023e-18	2.05252e-17
SH3BGRL	0.0395057	0.0045028	8.77359	1.73066e-18	2.08735e-17
RP11-305L7.7	0.0022493	0.000256484	8.76974	1.79079e-18	2.15791e-17
RP11-252A24.7	-0.0102195	0.00116616	-8.76339	1.89457e-18	2.2809e-17
CD79B	0.0119396	0.00136305	8.75944	1.96225e-18	2.36023e-17
PPP2CA	0.0245115	0.00280046	8.75266	2.08382e-18	2.50418e-17
PPM1B	0.0171998	0.00196514	8.75246	2.08751e-18	2.50633e-17
MED26	0.00847619	0.000968548	8.75144	2.10651e-18	2.52686e-17
WDR26	0.0217545	0.00248799	8.74378	2.25432e-18	2.70172e-17
SDSL	0.0065479	0.000749433	8.73713	2.39111e-18	2.86306e-17
C1GALT1	0.0141761	0.00162337	8.7325	2.49106e-18	2.98005e-17
SSR4	0.0403428	0.00462386	8.72493	2.66339e-18	3.18333e-17
SSSCA1	0.0181482	0.00208507	8.70387	3.20747e-18	3.83016e-17
DDB2	0.00619686	0.000713982	8.67929	3.98248e-18	4.75135e-17
RAB13	0.0103669	0.00119554	8.67137	4.26961e-18	5.08933e-17
NDUFV2	0.024772	0.00285835	8.66653	4.45487e-18	5.30538e-17
CACNA2D3	-0.013258	0.00153157	-8.65648	4.86537e-18	5.78904e-17
HPGD	0.00336986	0.000389311	8.65597	4.88755e-18	5.81022e-17
MDM2	0.0143573	0.00165872	8.65565	4.90106e-18	5.82105e-17
WDR74	0.0318274	0.00367847	8.65235	5.04486e-18	5.98648e-17
KRTCAP2	0.0289175	0.00334221	8.65223	5.05047e-18	5.98777e-17
BOLA2B	0.00940794	0.00108826	8.64492	5.38415e-18	6.37766e-17
ANXA1	0.0503842	0.00583917	8.62866	6.20774e-18	7.34666e-17
EIF6	0.0270707	0.00313771	8.62753	6.26921e-18	7.41278e-17
FYB	0.0414914	0.00481212	8.62228	6.56334e-18	7.75364e-17
RP11-480C16.1	0.00223834	0.000259632	8.62119	6.62629e-18	7.82103e-17
FGD2	0.0206961	0.00240305	8.61242	7.1533e-18	8.43554e-17
RAB5A	0.016204	0.00188265	8.60698	7.50122e-18	8.83796e-17
PAIP2	0.0325785	0.00378555	8.60601	7.56455e-18	8.90465e-17
FKBP8	0.0326253	0.00379105	8.60587	7.57374e-18	8.90755e-17
CRBN	0.0192127	0.00223268	8.6052	7.61839e-18	8.95212e-17
ORC4	0.0107498	0.00125026	8.59811	8.10401e-18	9.51431e-17
ATP5H	0.0321896	0.00374858	8.58715	8.91528e-18	1.04575e-16
UBP1	0.0143603	0.00167334	8.58184	9.33709e-18	1.09426e-16
SLC39A4	-0.01355	0.00158328	-8.55818	1.14661e-17	1.34257e-16
ID3	-0.0115776	0.00135296	-8.55723	1.15611e-17	1.3525e-16
SLC40A1	-0.0145698	0.00170283	-8.55623	1.16616e-17	1.36306e-16
PLXND1	-0.0193365	0.00226153	-8.55017	1.22907e-17	1.43533e-16
TMEM140	0.00451258	0.000527866	8.54872	1.24463e-17	1.45221e-16
ADRM1	0.0215738	0.00252403	8.54735	1.2595e-17	1.46827e-16
NDUFA7-1	0.0174169	0.00203802	8.54598	1.27451e-17	1.48446e-16
TYROBP	0.0335265	0.00392376	8.54449	1.2911e-17	1.50246e-16
TPI1	0.0403674	0.00472708	8.53961	1.34679e-17	1.5659e-16
GM2A	0.0170541	0.00199756	8.53747	1.37192e-17	1.59371e-16
EMC2	0.00843207	0.000988431	8.53077	1.45376e-17	1.68731e-16
FCER1A	-0.0093263	0.0010937	-8.52733	1.49766e-17	1.73674e-16
PSTPIP1	0.0235217	0.00275986	8.52281	1.55722e-17	1.80422e-16
SPG11	0.0159393	0.00187057	8.52111	1.58035e-17	1.82942e-16
CBWD6	0.00785226	0.000922409	8.51277	1.69827e-17	1.96421e-16
MLX	0.0153831	0.00180797	8.5085	1.76204e-17	2.03618e-16
GADD45GIP1	0.0260956	0.00306762	8.50679	1.7881e-17	2.0645e-16
RNASET2	0.0370324	0.00435729	8.49895	1.91313e-17	2.20694e-16
NUDT18	0.00805864	0.000948622	8.49511	1.97753e-17	2.27923e-16
TIFA	0.00649125	0.000764849	8.48696	2.12103e-17	2.44251e-16
CLK1	0.0308805	0.00364256	8.47768	2.29719e-17	2.64307e-16
SLC27A3	0.0163333	0.00192746	8.47401	2.3709e-17	2.72551e-16
CNFN	-0.00838999	0.00099248	-8.45356	2.82541e-17	3.24518e-16
PCMT1	0.0246161	0.00291233	8.45236	2.8547e-17	3.27598e-16
EXOC6	0.0117466	0.00138993	8.4512	2.8832e-17	3.30582e-16
FRG1B	-0.0166785	0.00197499	-8.44484	3.04456e-17	3.4873e-16
MYO1G	0.028183	0.00333733	8.44476	3.04675e-17	3.4873e-16
TUFM	-0.0287071	0.00340353	-8.43451	3.32593e-17	3.80356e-16
ATP5C1	0.0320796	0.00380488	8.43117	3.42242e-17	3.91053e-16
UBA7	0.0120202	0.00142718	8.42233	3.69082e-17	4.21358e-16
RHOC	0.0167927	0.00199693	8.40927	4.12569e-17	4.70599e-16
HLA-DRB1	-0.0585213	0.00696488	-8.40234	4.37676e-17	4.98807e-16
RAP2B	-0.0255086	0.00303594	-8.4022	4.38192e-17	4.98966e-16
SLC16A3	0.0245883	0.0029275	8.39909	4.49956e-17	5.11922e-16
KLF2	0.038397	0.00457784	8.38757	4.963e-17	5.64163e-16
AC000003.2	0.00346337	0.000413006	8.38577	5.03932e-17	5.72348e-16
PGD	0.03085	0.00367985	8.38348	5.13841e-17	5.83102e-16
ACSL3	0.0124221	0.00148239	8.37979	5.30204e-17	6.01155e-16
HCAR3	0.0217575	0.00259765	8.37585	5.48277e-17	6.21115e-16
OSTF1	0.0284173	0.00339446	8.37168	5.68033e-17	6.42946e-16
TMEM219	0.0338262	0.00404161	8.36949	5.78702e-17	6.54462e-16
APOL3	0.0149904	0.00179216	8.36448	6.03816e-17	6.82281e-16
MBNL1	-0.0356512	0.00426273	-8.36346	6.09044e-17	6.87133e-16
NTSR1	0.00307268	0.000367394	8.36344	6.09148e-17	6.87133e-16
CD93	-0.0312801	0.00374061	-8.36232	6.14983e-17	6.93125e-16
WTAP	0.0265801	0.00318353	8.34926	6.86934e-17	7.73561e-16
FADD	0.00410035	0.000491213	8.34739	6.97856e-17	7.85192e-16
TES	0.0209332	0.00251393	8.32687	8.30092e-17	9.33184e-16
PPP1R18	0.0265543	0.00318928	8.32611	8.35396e-17	9.3835e-16
ARHGDIA	0.0317954	0.00382114	8.32092	8.72839e-17	9.79576e-16
CAPZB	0.0337915	0.00407609	8.29017	1.13091e-16	1.26813e-15
POU2F2	-0.0283321	0.00341771	-8.28978	1.13463e-16	1.27123e-15
TMEM39A	0.00762726	0.000921089	8.28069	1.22459e-16	1.37085e-15
PRDX3	0.0265918	0.00321136	8.28055	1.22612e-16	1.37141e-15
POLR2K	0.021222	0.00256497	8.2738	1.29757e-16	1.4501e-15
MT-ATP8	-0.0206176	0.00250007	-8.24682	1.6267e-16	1.81639e-15
FMNL2	0.00334674	0.000405855	8.24614	1.63595e-16	1.82518e-15
MRPL22	0.0125411	0.00152127	8.24381	1.66806e-16	1.85943e-15
GZMH	0.0107722	0.00130686	8.2428	1.68227e-16	1.8737e-15
SDF4	0.0203773	0.00247242	8.24185	1.69574e-16	1.88711e-15
ISCU	-0.0259429	0.00315116	-8.23281	1.82868e-16	2.03335e-15
GBA	0.0105593	0.00128286	8.23101	1.85645e-16	2.06079e-15
ISCA2	0.0133715	0.00162453	8.23101	1.85647e-16	2.06079e-15
OS9	0.0238161	0.00289825	8.21741	2.07943e-16	2.30636e-15
NHLRC3	0.0138208	0.00168213	8.21622	2.10015e-16	2.32739e-15
TBL1X	-0.0162809	0.00198341	-8.20851	2.23946e-16	2.47969e-15
MRPL46	0.00668791	0.000814997	8.20606	2.2857e-16	2.52878e-15
COX4I1	-0.0393044	0.00479042	-8.2048	2.30981e-16	2.55333e-15
OAZ2	-0.0258376	0.0031502	-8.2019	2.36612e-16	2.61339e-15
ZNF106	-0.0243029	0.00296465	-8.19755	2.4534e-16	2.70753e-15
KMO	0.00639577	0.000780424	8.19525	2.50068e-16	2.75741e-15
FANCL	0.00356115	0.000435362	8.17975	2.84432e-16	3.13372e-15
SH3BP2	0.0233776	0.0028604	8.17281	3.01275e-16	3.31653e-15
ZFP36L2	0.0429231	0.00525381	8.16991	3.08623e-16	3.3946e-15
C16orf54	-0.0273366	0.00334642	-8.16891	3.11183e-16	3.41992e-15
TRAPPC6A	-0.0202937	0.00248552	-8.16478	3.22035e-16	3.53625e-15
NDUFS3	0.0185549	0.00227308	8.1629	3.27086e-16	3.58873e-15
L1TD1	0.00202072	0.000247737	8.15669	3.44332e-16	3.77482e-15
ZYX	0.0300227	0.00368258	8.15262	3.56114e-16	3.90076e-15
FAM200B	-0.0265409	0.00325617	-8.15096	3.61044e-16	3.95149e-15
MRPL41	0.0244339	0.003	8.14465	3.80391e-16	4.1598e-15
C17orf62	0.0197268	0.00242284	8.14204	3.88681e-16	4.24695e-15
NINJ1	0.0330441	0.00406286	8.13322	4.18046e-16	4.56404e-15
SULT1A1	0.023307	0.00286599	8.13225	4.21392e-16	4.59678e-15
NOTCH2NL	0.0235747	0.00290021	8.12864	4.34147e-16	4.73202e-15
HSP90AB1	-0.0318361	0.00391692	-8.12783	4.37059e-16	4.75984e-15
TATDN3	0.00907794	0.00111723	8.12542	4.45831e-16	4.85139e-15
SLC35A1	0.0127687	0.00157159	8.12472	4.48398e-16	4.87531e-15
ERH	0.0303703	0.0037383	8.12409	4.50745e-16	4.89681e-15
RAB4A	-0.0188367	0.00232205	-8.11212	4.97431e-16	5.39957e-15
FAM104A	0.01137	0.00140257	8.10657	5.20666e-16	5.64716e-15
RIT1	0.0192262	0.00237548	8.09358	5.79361e-16	6.27862e-15
OLR1	-0.0167622	0.00207179	-8.09068	5.93325e-16	6.42469e-15
MSRB1	0.0251838	0.00311378	8.08786	6.07202e-16	6.56959e-15
ACP2	0.00780456	0.000966075	8.07863	6.55007e-16	7.08103e-15
ANO5	0.00296331	0.000366856	8.07758	6.60634e-16	7.13603e-15
LHFPL2	0.00613254	0.000759362	8.07591	6.6976e-16	7.22871e-15
PLEK	0.0345462	0.00427908	8.07328	6.84321e-16	7.37986e-15
KLHL2	0.0100405	0.00124446	8.06817	7.13593e-16	7.68927e-15
MZT2B	-0.0299965	0.00371986	-8.0639	7.38994e-16	7.9565e-15
KIAA1033	0.0195182	0.00242175	8.05954	7.65798e-16	8.2384e-15
PER1	0.024418	0.00303017	8.05828	7.7373e-16	8.31697e-15
LILRB1	0.0156536	0.0019438	8.0531	8.0725e-16	8.67025e-15
ALDH2	-0.0288088	0.00357815	-8.05129	8.19268e-16	8.7922e-15
C19orf43	-0.0369937	0.00459494	-8.05097	8.2141e-16	8.80804e-15
AIF1	0.042301	0.00526166	8.03948	9.02232e-16	9.66687e-15
TRIM21	0.00721286	0.000897797	8.03396	9.4375e-16	1.01035e-14
ANKFY1	0.00976693	0.0012159	8.03269	9.53561e-16	1.02003e-14
PCGF5	0.0211255	0.00263122	8.02877	9.84567e-16	1.05235e-14
SCAF11	0.0240815	0.00300249	8.0205	1.05315e-15	1.12475e-14
RABAC1	0.0292685	0.00365044	8.0178	1.07658e-15	1.14884e-14
SPSB2	0.00519511	0.000649573	7.99773	1.26739e-15	1.35137e-14
JARID2	0.0208506	0.00260825	7.99409	1.30532e-15	1.3907e-14
RNF146	0.0116685	0.00145973	7.99364	1.31011e-15	1.39468e-14
PRKAR2A	-0.0166801	0.00209033	-7.97965	1.46752e-15	1.561e-14
LILRA6	0.0144697	0.00181362	7.97836	1.48292e-15	1.57611e-14
PEA15	-0.0188825	0.00236698	-7.97745	1.49383e-15	1.58643e-14
UQCRB	-0.0378454	0.00474976	-7.96785	1.61454e-15	1.71325e-14
C10orf118	0.0125458	0.00157777	7.95162	1.84088e-15	1.95186e-14
GNAS	-0.0312395	0.00392894	-7.95112	1.84839e-15	1.95825e-14
TNRC6B	-0.023656	0.00297613	-7.94857	1.8868e-15	1.99735e-14
PTBP2	0.00624642	0.000786448	7.94257	1.98028e-15	2.09464e-14
HNRNPA2B1	0.0381848	0.00480799	7.94195	1.99034e-15	2.1036e-14
CERK	-0.0122978	0.00154915	-7.93845	2.04726e-15	2.16203e-14
SMN2	0.00321932	0.000405668	7.93583	2.09087e-15	2.20633e-14
VWCE	0.00354268	0.000446801	7.92899	2.20941e-15	2.32956e-14
RPGR	-0.0153084	0.00193158	-7.92533	2.2755e-15	2.39733e-14
ANP32B	-0.0315357	0.00398066	-7.92224	2.33274e-15	2.45569e-14
ARPC5L	0.0140294	0.00177185	7.91794	2.41478e-15	2.54003e-14
IMPA2	-0.0155527	0.00196497	-7.91498	2.47291e-15	2.59911e-14
JUND	-0.0448374	0.00567022	-7.90752	2.62562e-15	2.75742e-14
RALB	0.0184943	0.00233928	7.90595	2.6589e-15	2.79016e-14
FRMD4B	-0.0154684	0.00195822	-7.89921	2.80672e-15	2.94295e-14
EIF3A	-0.027346	0.00346507	-7.8919	2.97628e-15	3.11827e-14
PPP4C	0.0271608	0.00344714	7.87924	3.29376e-15	3.44816e-14
HEG1	0.0049452	0.00062804	7.87402	3.43432e-15	3.59247e-14
MCTP2	0.00547472	0.000695391	7.87286	3.46627e-15	3.62303e-14
SWAP70	0.0101661	0.00129137	7.87234	3.4806e-15	3.6351e-14
RRAS	0.010986	0.00139553	7.87225	3.48331e-15	3.6351e-14
FAM192A	0.0158487	0.00201627	7.8604	3.82921e-15	3.99293e-14
GPD2	0.00942045	0.00119888	7.85769	3.91281e-15	4.0769e-14
CHD9	0.0155152	0.00197695	7.84803	4.22632e-15	4.4001e-14
CTDSP2	-0.0197328	0.00251695	-7.83995	4.5072e-15	4.68884e-14
ANKRD13D	0.0182892	0.00233343	7.83793	4.58023e-15	4.76107e-14
DAP3	-0.0174869	0.0022319	-7.83499	4.68889e-15	4.87019e-14
SYF2	0.030856	0.00394136	7.82877	4.92678e-15	5.11328e-14
PSMA7	0.0355651	0.00454536	7.82448	5.09761e-15	5.28643e-14
SLIRP	0.0263368	0.00336922	7.8169	5.4142e-15	5.61035e-14
TMEM167A	0.0316048	0.00404662	7.81017	5.71108e-15	5.91336e-14
RSL1D1	-0.0293005	0.00375175	-7.80983	5.72653e-15	5.92472e-14
DNAJB4	0.00547266	0.000700888	7.80818	5.80189e-15	5.998e-14
SSH2	0.0208953	0.00267725	7.80477	5.9612e-15	6.15789e-14
FXR1	-0.0203097	0.00260466	-7.79747	6.31589e-15	6.5192e-14
ACAA1	0.0191415	0.00245676	7.79137	6.62853e-15	6.83657e-14
CHMP1B	0.0346009	0.00444561	7.78316	7.07342e-15	7.28975e-14
FLOT1	0.0203075	0.00260925	7.78289	7.08842e-15	7.29953e-14
XAB2	0.0100629	0.00129298	7.78269	7.09984e-15	7.30561e-14
FAM72B	0.00343803	0.000441847	7.78104	7.19331e-15	7.39604e-14
RPL36	0.0291265	0.00374445	7.77858	7.33441e-15	7.53527e-14
RASGEF1A	0.00202005	0.000259857	7.77368	7.62378e-15	7.82649e-14
DNAJC11	0.00758094	0.000976409	7.76411	8.22223e-15	8.43432e-14
CTD-2336O2.1	-0.0119564	0.00154045	-7.76164	8.38352e-15	8.59311e-14
SNHG15	0.020241	0.00260819	7.76055	8.4565e-15	8.66121e-14
AL592284.1	0.0128251	0.00165452	7.75155	9.07744e-15	9.28999e-14
NQO2	0.0152619	0.00196897	7.75124	9.10004e-15	9.30593e-14
VTA1	0.0106146	0.0013698	7.74905	9.25842e-15	9.46059e-14
TMEM180	0.00574722	0.000742657	7.73872	1.0042e-14	1.02533e-13
B3GNT8	0.00518449	0.000670031	7.73769	1.01237e-14	1.03289e-13
AP5B1	0.0128795	0.00166473	7.73669	1.02039e-14	1.04026e-13
HK3	0.0142816	0.00184759	7.72986	1.07667e-14	1.0968e-13
RRAGA	0.0113278	0.00146554	7.72945	1.08016e-14	1.09951e-13
DOK2	0.0247492	0.00320324	7.72629	1.1073e-14	1.12627e-13
BLNK	0.00340466	0.000440839	7.72314	1.13495e-14	1.1535e-13
MEFV	0.0130258	0.00168677	7.72234	1.14209e-14	1.15987e-13
MSMO1	0.00539617	0.000699242	7.71716	1.18947e-14	1.20706e-13
SPINT2	-0.0194523	0.00252074	-7.71688	1.19209e-14	1.2088e-13
NABP1	0.0165918	0.0021513	7.71245	1.23427e-14	1.25061e-13
PTP4A2	-0.0350278	0.00454395	-7.70866	1.27143e-14	1.28727e-13
PCBP1	0.0373082	0.00484095	7.7068	1.2901e-14	1.30518e-13
HCAR2	0.0152012	0.00197296	7.7048	1.31046e-14	1.32476e-13
EAPP	0.0178526	0.00232008	7.69484	1.41674e-14	1.43111e-13
DDIT3	0.0142278	0.00184931	7.69354	1.43114e-14	1.44456e-13
TAGLN2	-0.040835	0.00531039	-7.68964	1.47553e-14	1.48823e-13
FAM72A	0.00569449	0.000740727	7.6877	1.498e-14	1.5086e-13
VNN2	-0.0222429	0.00289328	-7.68778	1.49707e-14	1.5086e-13
SLAMF7	0.00418326	0.000544284	7.68581	1.52029e-14	1.52988e-13
CSNK1A1	0.0263903	0.00343729	7.67765	1.62031e-14	1.62929e-13
ALPK1	0.0085453	0.00111307	7.67726	1.62525e-14	1.63302e-13
IGBP1	-0.0217088	0.00282782	-7.67686	1.63037e-14	1.63693e-13
B3GNT2	0.010189	0.00132773	7.674	1.66708e-14	1.67251e-13
SVIP	-0.0121929	0.00158911	-7.67281	1.68275e-14	1.68695e-13
ITPK1	0.0148756	0.00194193	7.6602	1.8565e-14	1.85973e-13
PUM1	0.0156479	0.00204388	7.65598	1.91851e-14	1.92039e-13
APBB3	0.0125743	0.00164262	7.65501	1.93304e-14	1.93348e-13
HAPLN3	0.00427645	0.000559174	7.6478	2.04452e-14	2.04344e-13
ANXA5	0.034823	0.00455629	7.64284	2.12475e-14	2.12203e-13
OSCAR	0.0213475	0.00279659	7.63342	2.28597e-14	2.28132e-13
IPO5	-0.0118852	0.00155714	-7.63271	2.29865e-14	2.29224e-13
SRP19	0.0175901	0.00230654	7.62617	2.41839e-14	2.40983e-13
LINC00877	-0.0181032	0.00237743	-7.61459	2.64527e-14	2.63393e-13
SASH3	0.0189278	0.00248667	7.61171	2.70492e-14	2.6913e-13
MIR4435-1HG	0.0191751	0.00251987	7.60956	2.75042e-14	2.73452e-13
ENPP4	0.00325162	0.000427339	7.609	2.7623e-14	2.74428e-13
NUB1	0.014264	0.00187594	7.60369	2.87806e-14	2.85713e-13
ARHGAP27	0.0153672	0.00202149	7.60192	2.91768e-14	2.89429e-13
RP11-326C3.12	0.00184317	0.000242477	7.60142	2.92901e-14	2.90336e-13
NMRAL1	0.0123793	0.00162866	7.60093	2.94012e-14	2.91219e-13
SKAP2	0.0251375	0.00330735	7.60049	2.95022e-14	2.92001e-13
HNRNPF	0.026587	0.00349853	7.59948	2.97317e-14	2.94053e-13
PIK3AP1	0.0216028	0.00284302	7.59855	2.99463e-14	2.95954e-13
RPL22L1	0.0269705	0.003553	7.59089	3.17704e-14	3.13748e-13
ABHD11	0.00671703	0.000885057	7.58938	3.21443e-14	3.17203e-13
TMEM60	0.0123428	0.00162703	7.58611	3.29645e-14	3.25055e-13
ADCY3	0.00275939	0.000364122	7.57819	3.50408e-14	3.45272e-13
TCOF1	0.0160968	0.00212622	7.57065	3.71362e-14	3.65647e-13
PAPD4	0.0133229	0.00175986	7.5704	3.72087e-14	3.66088e-13
RP11-38P22.2	0.00148448	0.000196154	7.56794	3.79186e-14	3.72795e-13
TBC1D24	0.00515339	0.000681084	7.56646	3.83539e-14	3.76796e-13
BACH1	0.0212926	0.00281448	7.56539	3.86708e-14	3.79627e-13
MTF1	0.0100999	0.00133556	7.56232	3.95949e-14	3.88412e-13
SRI	0.0211794	0.00280268	7.55684	4.12971e-14	4.0451e-13
CD47	0.0229424	0.00303597	7.55686	4.12912e-14	4.0451e-13
IL10	0.00505522	0.000669285	7.55318	4.24772e-14	4.15762e-13
SIL1	0.0126775	0.00167994	7.54642	4.47376e-14	4.37562e-13
RP11-277L2.4	0.0054164	0.000717954	7.54422	4.54996e-14	4.44687e-13
NAPRT1	0.022388	0.00296988	7.53835	4.75962e-14	4.64835e-13
LITAF	-0.0280725	0.00372537	-7.53547	4.86561e-14	4.74836e-13
ATP6V0B	0.0360666	0.00478643	7.53519	4.87617e-14	4.75516e-13
HSPA5	-0.0276866	0.0036858	-7.5117	5.83652e-14	5.68749e-13
TBK1	0.011788	0.00157067	7.50507	6.13979e-14	5.97862e-13
RP11-277L2.3	0.00957974	0.00127682	7.5028	6.24691e-14	6.07846e-13
MRPL17	0.00802797	0.00107059	7.49863	6.4489e-14	6.27039e-13
GOLT1B	0.0114997	0.00153363	7.49838	6.46132e-14	6.27786e-13
RHEB	0.0221859	0.00295883	7.49819	6.47032e-14	6.282e-13
TMED9	0.0194339	0.0025951	7.48869	6.95635e-14	6.74893e-13
RP11-802E16.3	0.00809058	0.00108088	7.48519	7.14453e-14	6.92643e-13
IKBIP	-0.0145335	0.00194323	-7.47903	7.48715e-14	7.25328e-13
BTN3A3	0.00924521	0.00123641	7.47747	7.57655e-14	7.33452e-13
PITHD1	-0.0139135	0.0018618	-7.47312	7.83147e-14	7.57576e-13
MICAL2	-0.0114055	0.00152632	-7.47254	7.86587e-14	7.60348e-13
PEPD	0.0157386	0.00210887	7.46305	8.45399e-14	8.16602e-13
TMOD1	0.00178931	0.000239762	7.46286	8.46648e-14	8.17213e-13
TPM4	0.0222378	0.00298055	7.46097	8.58879e-14	8.28414e-13
KCTD12	0.0308382	0.00413488	7.45807	8.77976e-14	8.46218e-13
SLC22A18	0.0100495	0.00134968	7.44584	9.63282e-14	9.27763e-13
ADPRH	0.00706703	0.000949145	7.44568	9.64434e-14	9.28198e-13
SKP1	0.0333535	0.00448146	7.44256	9.87507e-14	9.49332e-13
COX6A1P2	0.0165232	0.00222011	7.44252	9.87827e-14	9.49332e-13
LRRC8D	0.0128947	0.0017342	7.43552	1.04158e-13	1.00026e-12
RP11-76E17.3	0.00513658	0.000691608	7.42701	1.1108e-13	1.06597e-12
DHRS4	0.0117624	0.00158397	7.42588	1.12034e-13	1.07434e-12
PRKCE	0.00661664	0.000891329	7.42334	1.14201e-13	1.09433e-12
HMOX1	0.0188474	0.00253948	7.42174	1.15591e-13	1.10685e-12
BATF3	0.00720806	0.000971505	7.41948	1.17585e-13	1.12513e-12
FAM118B	0.0043918	0.000592363	7.41403	1.22518e-13	1.17149e-12
VPS28	0.0269481	0.00364069	7.40193	1.34218e-13	1.28243e-12
UBE2N	0.0180135	0.0024338	7.4014	1.34751e-13	1.2866e-12
MMP19	0.00241263	0.000326236	7.39537	1.41012e-13	1.3454e-12
CD83	-0.0311674	0.00421574	-7.3931	1.43441e-13	1.3676e-12
ZBTB43	0.0159208	0.0021536	7.39264	1.43938e-13	1.37135e-12
C9orf16	0.0284333	0.003848	7.3891	1.47827e-13	1.40738e-12
MARCKSL1	-0.0200544	0.0027141	-7.38898	1.47961e-13	1.40765e-12
PARK7	-0.0283711	0.00383978	-7.38873	1.48236e-13	1.40925e-12
GNG5	0.0323246	0.00437491	7.38863	1.4835e-13	1.40932e-12
SIPA1L2	0.00507567	0.000687453	7.38331	1.54406e-13	1.46581e-12
PSMC6	0.0160862	0.0021793	7.38134	1.56705e-13	1.48657e-12
SEPHS2	0.0112965	0.00153184	7.37446	1.65008e-13	1.56421e-12
GPBAR1	0.017962	0.00243717	7.37002	1.70598e-13	1.61605e-12
GUSB	0.0145833	0.00197903	7.36889	1.72058e-13	1.62871e-12
PARVG	0.0213045	0.00289141	7.3682	1.72941e-13	1.63589e-12
CHCHD2	-0.0352124	0.00478272	-7.36242	1.80613e-13	1.70725e-12
PLCB1	-0.0090721	0.00123317	-7.35674	1.88451e-13	1.78007e-12
CACNA2D4	-0.0131097	0.00178356	-7.35028	1.9779e-13	1.86695e-12
HCST	0.0392777	0.00534409	7.34975	1.98575e-13	1.87303e-12
TMEM144	0.00642664	0.00087483	7.34616	2.03985e-13	1.92269e-12
SUMO1	0.0267623	0.00364451	7.34318	2.08571e-13	1.96451e-12
POLE4	-0.0300863	0.00409795	-7.34179	2.1075e-13	1.98363e-12
NDUFB7	0.0299802	0.00408817	7.33341	2.24362e-13	2.11024e-12
SRA1	0.0198022	0.00270039	7.33308	2.24927e-13	2.11406e-12
TIMM8B	0.0242432	0.00330669	7.33157	2.27481e-13	2.13654e-12
RP11-552D4.1	0.00343792	0.000469421	7.32375	2.41141e-13	2.26324e-12
PATL2	0.00569199	0.000777506	7.32083	2.46439e-13	2.31133e-12
ERICH1	0.0194067	0.0026558	7.3073	2.72572e-13	2.55462e-12
C6orf48	-0.0259315	0.00355569	-7.29295	3.03244e-13	2.84007e-12
VCPIP1	0.00950322	0.00130313	7.29262	3.03985e-13	2.845e-12
CINP	0.0128633	0.00176411	7.29169	3.06087e-13	2.86265e-12
VNN3	0.00744865	0.00102162	7.29104	3.0758e-13	2.87458e-12
ACSL5	0.00878673	0.00120728	7.27815	3.38429e-13	3.16066e-12
ZFAS1	-0.0365512	0.00502371	-7.27575	3.44503e-13	3.21512e-12
RP11-38L15.3	0.00245524	0.00033754	7.27392	3.49206e-13	3.25672e-12
FAM162A	-0.0120233	0.00165505	-7.26461	3.74105e-13	3.48647e-12
LDLRAD3	0.00695454	0.000957566	7.26273	3.79357e-13	3.53293e-12
CLK3	0.011367	0.00156526	7.26207	3.81209e-13	3.54768e-12
CALCOCO2	0.0199793	0.00275209	7.25967	3.88047e-13	3.60879e-12
SNRNP40	0.011111	0.00153198	7.25269	4.08568e-13	3.79696e-12
USP22	-0.0144934	0.00199848	-7.25221	4.10014e-13	3.80772e-12
DOK1	0.0102951	0.00141997	7.25025	4.15989e-13	3.8605e-12
RSL24D1	-0.0302796	0.00417841	-7.24668	4.27117e-13	3.961e-12
SNRPA	0.0145674	0.00201154	7.24191	4.42422e-13	4.10007e-12
RBM42	0.0135451	0.00187276	7.23269	4.73503e-13	4.38504e-12
C14orf119	0.011358	0.00157365	7.21761	5.29091e-13	4.8964e-12
IL6ST	0.0143708	0.00199172	7.21526	5.38303e-13	4.97817e-12
FKBP2	-0.0222953	0.00309049	-7.21416	5.42696e-13	5.0153e-12
RPS29	-0.0284277	0.00394231	-7.21092	5.55734e-13	5.13221e-12
TRIM7	0.00599791	0.000832051	7.20858	5.65374e-13	5.21759e-12
LAIR2	0.00599946	0.000832627	7.20546	5.78482e-13	5.33484e-12
SESN3	-0.0103174	0.0014322	-7.20392	5.8507e-13	5.39184e-12
RTN1	-0.011802	0.00163963	-7.19794	6.1131e-13	5.62975e-12
UNC50	0.0118504	0.00164664	7.19675	6.16661e-13	5.67508e-12
CMTM2	-0.00918929	0.00127711	-7.19536	6.22981e-13	5.72926e-12
MRPL47	0.0151984	0.002113	7.19283	6.34628e-13	5.83232e-12
ACTR10	0.0132983	0.00184904	7.192	6.38495e-13	5.85973e-12
SOCS1	0.00520941	0.000724331	7.19203	6.38373e-13	5.85973e-12
SNUPN	0.00691756	0.000962305	7.18853	6.54924e-13	6.00634e-12
STX7	0.0176115	0.00245136	7.18439	6.75069e-13	6.18681e-12
ZNF706	0.0241062	0.00335788	7.17898	7.0232e-13	6.43211e-12
RP11-16E12.1	0.00406075	0.000565672	7.17864	7.04081e-13	6.44377e-12
PPP1R15B	0.02259	0.0031476	7.17691	7.13051e-13	6.52137e-12
RAB8B	0.0167547	0.00233779	7.16691	7.67083e-13	7.01068e-12
IL1RAP	0.00930427	0.00129992	7.15758	8.21109e-13	7.49927e-12
ZDHHC24	0.00992534	0.00138714	7.15524	8.35281e-13	7.62345e-12
ASH2L	0.00751492	0.00105107	7.14976	8.69278e-13	7.92827e-12
SLC25A36	0.0122705	0.00171855	7.14001	9.33271e-13	8.50606e-12
ZNF593	0.0149524	0.00209624	7.13298	9.82199e-13	8.94585e-12
NPL	0.0146664	0.00205723	7.12918	1.00968e-12	9.18979e-12
SETD9	-0.00882719	0.00123886	-7.12524	1.03901e-12	9.45025e-12
TOR1A	0.0110787	0.00155631	7.11854	1.09075e-12	9.9141e-12
GTPBP2	0.00664962	0.00093558	7.10749	1.18175e-12	1.07338e-11
CLTA	0.0267579	0.00376773	7.10188	1.23072e-12	1.11709e-11
DEK	0.023803	0.00335294	7.09913	1.25541e-12	1.13872e-11
PRKDC	-0.013252	0.00186682	-7.0987	1.25936e-12	1.14152e-11
RPP25L	0.00968157	0.00136465	7.09453	1.29794e-12	1.17569e-11
PKD2L1	0.00201499	0.000284477	7.08315	1.40909e-12	1.2755e-11
LIMS1	0.020304	0.00286789	7.07976	1.44403e-12	1.30623e-11
SARNP	0.00697472	0.000985838	7.07492	1.49537e-12	1.35175e-11
CNIH1	-0.0229088	0.00323814	-7.07469	1.49781e-12	1.35304e-11
TNFRSF14	0.0190356	0.00269623	7.06009	1.66394e-12	1.50208e-11
ALKBH5	-0.0162297	0.00229905	-7.0593	1.67344e-12	1.50963e-11
FAM103A1	0.0120057	0.00170197	7.05401	1.73833e-12	1.5671e-11
CD300LF	-0.0178982	0.00253739	-7.05376	1.74142e-12	1.56882e-11
GCNT2	0.00658635	0.000934361	7.04904	1.80157e-12	1.6219e-11
CKLF	-0.031186	0.00442466	-7.04824	1.812e-12	1.63018e-11
TNFSF12	-0.012156	0.00172501	-7.04689	1.82964e-12	1.64493e-11
FBXO7	0.0162604	0.0023083	7.0443	1.86392e-12	1.67462e-11
OLIG1	-0.0110521	0.00157013	-7.03896	1.93685e-12	1.73896e-11
RP11-213H15.1	-0.00576091	0.000818814	-7.03568	1.98293e-12	1.77913e-11
PGAM4	0.00215541	0.000306386	7.03494	1.99353e-12	1.78742e-11
TOB1	0.0194302	0.00276278	7.03284	2.02377e-12	1.81332e-11
FLI1	0.0178011	0.00253283	7.02814	2.09309e-12	1.87416e-11
AIM1	0.0117667	0.00167447	7.02713	2.10822e-12	1.88643e-11
APOBEC3F	0.0036629	0.000521506	7.0237	2.16075e-12	1.93213e-11
NSUN6	0.00820322	0.00116853	7.02011	2.21695e-12	1.98104e-11
FGFBP2	-0.00951234	0.00135522	-7.01906	2.23365e-12	1.99462e-11
RABGGTA	0.00934726	0.00133213	7.01676	2.27079e-12	2.02642e-11
DNTTIP1	0.0123673	0.00176275	7.01591	2.28452e-12	2.0373e-11
FBXO38	0.00719961	0.00102635	7.01475	2.30364e-12	2.05297e-11
ERGIC3	-0.0237505	0.00338645	-7.0134	2.32601e-12	2.07151e-11
ACER3	0.0145467	0.00207505	7.01028	2.37845e-12	2.11679e-11
DCTN5	0.00657479	0.000937894	7.01016	2.3805e-12	2.11719e-11
TGIF1	-0.0179251	0.00255757	-7.00865	2.40632e-12	2.13872e-11
CPNE8	0.0101239	0.00144508	7.0058	2.45576e-12	2.18119e-11
ARHGAP25	0.00829882	0.0011865	6.99438	2.66435e-12	2.36487e-11
MKNK1	0.0119823	0.00171323	6.99399	2.67169e-12	2.36981e-11
SLCO3A1	-0.0180265	0.00257833	-6.99154	2.71885e-12	2.41002e-11
BICD2	-0.0136294	0.00195086	-6.98634	2.82146e-12	2.4993e-11
HMGA1	-0.0168726	0.00242052	-6.97064	3.15513e-12	2.793e-11
CBL	-0.0129407	0.0018574	-6.96708	3.23589e-12	2.86258e-11
BCAT1	0.00614987	0.000883793	6.95849	3.43937e-12	3.04056e-11
COPRS	-0.0113011	0.00162458	-6.95633	3.4924e-12	3.08538e-11
EVI2B	-0.0358498	0.00515427	-6.95536	3.51665e-12	3.10474e-11
MERTK	0.00339943	0.000488827	6.95426	3.54419e-12	3.12696e-11
NFKBIA	0.0464085	0.00667373	6.95391	3.55309e-12	3.13273e-11
SNRPF	-0.0223682	0.00321759	-6.95183	3.60566e-12	3.17696e-11
EXOSC3	0.00755718	0.00108737	6.94996	3.65392e-12	3.21734e-11
MRPL23	0.0273091	0.0039324	6.94464	3.79439e-12	3.33881e-11
TMED10	0.0223665	0.0032219	6.94202	3.86521e-12	3.39887e-11
CLEC7A	-0.0344974	0.00496958	-6.94171	3.87377e-12	3.40413e-11
RNASE3	0.00351207	0.000506123	6.93917	3.94417e-12	3.46371e-11
C11orf31	0.0288182	0.00415335	6.93855	3.96158e-12	3.47669e-11
C11orf58	0.0237715	0.00342736	6.93582	4.03881e-12	3.54212e-11
TOM1	0.0170934	0.00246499	6.93447	4.07751e-12	3.57369e-11
GNG2	-0.0173772	0.00250622	-6.93365	4.10124e-12	3.59211e-11
CHKA	0.00700289	0.00101025	6.93182	4.15451e-12	3.63636e-11
FBXL15	0.0156073	0.00225279	6.92798	4.26894e-12	3.73405e-11
ATP6V1D	0.0138236	0.00199591	6.92596	4.33023e-12	3.78516e-11
DNAJC13	0.0097897	0.00141381	6.92433	4.38039e-12	3.82648e-11
ELF4	0.00827426	0.0011954	6.92173	4.46153e-12	3.8948e-11
PHB2	-0.0183303	0.00264837	-6.92137	4.47304e-12	3.90227e-11
VASH1	-0.00821277	0.00118801	-6.91307	4.74275e-12	4.13484e-11
TMEM14B	-0.0218056	0.00315541	-6.91056	4.82745e-12	4.20592e-11
RAB3D	-0.0202097	0.00292456	-6.91032	4.83548e-12	4.20737e-11
SNW1	0.0141349	0.00204547	6.91035	4.83476e-12	4.20737e-11
RIPK2	0.0188207	0.00272417	6.90878	4.88854e-12	4.25075e-11
CAMK2D	0.00980252	0.00141906	6.90775	4.92392e-12	4.27871e-11
NDUFA4	0.0320502	0.00464055	6.90654	4.96616e-12	4.31258e-11
AZI2	0.0184544	0.00267621	6.89573	5.35905e-12	4.65071e-11
UQCRC1	0.0226374	0.00328492	6.89129	5.52873e-12	4.79483e-11
HNRNPC	0.0301367	0.00437341	6.8909	5.54399e-12	4.80491e-11
PLAGL2	0.0094216	0.00136764	6.88897	5.61975e-12	4.86451e-11
EXOSC4	0.00996779	0.00144692	6.88896	5.6201e-12	4.86451e-11
GNB2	0.0248134	0.00360393	6.8851	5.77468e-12	4.99504e-11
RP11-345J4.5	0.015837	0.0023011	6.88235	5.88741e-12	5.08923e-11
PARP4	0.00906631	0.00131764	6.8807	5.95591e-12	5.14508e-11
DLEU7	-0.00778581	0.00113168	-6.87989	5.98992e-12	5.17109e-11
TBCB	0.0179832	0.00261544	6.87579	6.1648e-12	5.3186e-11
METTL15	-0.0130535	0.00189988	-6.87073	6.38742e-12	5.50707e-11
HCK	0.0236867	0.00344758	6.87054	6.39576e-12	5.51067e-11
TMTC1	0.0031236	0.000454677	6.86994	6.42303e-12	5.53057e-11
MGEA5	0.0182558	0.00265769	6.86903	6.46406e-12	5.56228e-11
MILR1	0.0101653	0.00148071	6.86514	6.64281e-12	5.71238e-11
NDUFB11	0.0298979	0.00435827	6.86004	6.88432e-12	5.91239e-11
SRCRB4D	0.00122351	0.000178353	6.86007	6.88256e-12	5.91239e-11
SQLE	0.00854498	0.00124584	6.85883	6.94291e-12	5.95885e-11
MCMBP	0.011973	0.00174616	6.85675	7.04426e-12	6.04192e-11
RP5-1136G13.2	0.00317952	0.00046391	6.85373	7.19475e-12	6.167e-11
MRPS18A	0.00927242	0.00135388	6.84878	7.44804e-12	6.37997e-11
MBIP	0.00588412	0.000859273	6.84779	7.49997e-12	6.4203e-11
TEX2	0.00456616	0.00066746	6.8411	7.85886e-12	6.72318e-11
MTRNR2L8	-0.0155893	0.00227997	-6.83749	8.05911e-12	6.89004e-11
CD69	0.0221149	0.00323635	6.83327	8.30005e-12	7.09145e-11
RHOT1	0.0134427	0.00196944	6.82566	8.75189e-12	7.47268e-11
GGNBP2	0.0194628	0.00285194	6.82441	8.82883e-12	7.53352e-11
SPHK1	0.00768736	0.00112651	6.82407	8.84938e-12	7.54619e-11
SMIM14	0.0160848	0.00235756	6.82265	8.93745e-12	7.61638e-11
CCR2	0.0106493	0.00156144	6.82021	9.091e-12	7.74225e-11
TNK2	0.0100014	0.00146651	6.81987	9.11241e-12	7.75551e-11
DDB1	-0.0124858	0.00183149	-6.81729	9.27752e-12	7.89096e-11
ARID4B	0.0171407	0.00251504	6.81529	9.40704e-12	7.99598e-11
FBXL5	0.0247349	0.00362954	6.8149	9.43322e-12	8.0131e-11
CD58	0.0151928	0.00222947	6.81454	9.45669e-12	8.02788e-11
NAPB	0.00426465	0.000625978	6.81277	9.57359e-12	8.12192e-11
NDUFA6	0.0205627	0.00301854	6.81214	9.61584e-12	8.15254e-11
GPR42	0.00290081	0.000425855	6.81174	9.64266e-12	8.17004e-11
KRAS	0.0147238	0.00216187	6.81065	9.71604e-12	8.22696e-11
GTF2E1	0.00365122	0.000536139	6.81022	9.74488e-12	8.2461e-11
PTK2B	0.0164148	0.00241125	6.80758	9.92551e-12	8.39359e-11
RASSF1	-0.0139225	0.00204594	-6.80496	1.01079e-11	8.54235e-11
LCP1	0.0335828	0.00493705	6.8022	1.0303e-11	8.70171e-11
HPRT1	0.0133351	0.00196113	6.79972	1.04825e-11	8.84768e-11
TRABD	0.0185629	0.0027301	6.79934	1.05097e-11	8.86496e-11
ANXA11	0.0222716	0.00327623	6.79794	1.06126e-11	8.94608e-11
YBX3	-0.0281017	0.00413423	-6.79733	1.06574e-11	8.97812e-11
ARL6IP5	0.0276521	0.00406857	6.7965	1.0719e-11	9.02427e-11
SCAMP2	0.0147519	0.00217206	6.79167	1.10842e-11	9.32576e-11
RNF114	0.0171076	0.00251991	6.78896	1.12948e-11	9.49693e-11
NDEL1	-0.0120458	0.00177556	-6.78423	1.16711e-11	9.80713e-11
LCK	-0.0120069	0.00177122	-6.77889	1.21106e-11	1.017e-10
PNISR	-0.0259	0.00382165	-6.77717	1.22552e-11	1.02849e-10
C16orf74	-0.00849778	0.0012553	-6.76954	1.29188e-11	1.0835e-10
MICA	0.00601799	0.000889013	6.76928	1.29421e-11	1.08476e-10
HP	0.00786081	0.0011613	6.76895	1.2972e-11	1.08658e-10
PAPSS1	0.0118994	0.00175852	6.76672	1.31734e-11	1.10276e-10
C5orf15	0.0120746	0.00178772	6.75418	1.43644e-11	1.20169e-10
EIF4E3	0.0147785	0.0021888	6.75188	1.45942e-11	1.22015e-10
DST	-0.00823225	0.00122076	-6.74352	1.54597e-11	1.2915e-10
AC132872.2	0.00858015	0.00127237	6.74345	1.54672e-11	1.2915e-10
HIF1A	0.0254447	0.0037745	6.74122	1.57058e-11	1.3106e-10
KIAA1432	0.00959893	0.00142407	6.74047	1.57876e-11	1.31659e-10
RIN1	0.00882881	0.00130984	6.74037	1.57982e-11	1.31665e-10
PXK	0.0112106	0.00166424	6.73617	1.62615e-11	1.35441e-10
HSPD1	-0.0164421	0.00244143	-6.73459	1.64396e-11	1.36838e-10
HSPE1	-0.0194863	0.00289547	-6.72994	1.69739e-11	1.41197e-10
UBXN4	0.0172425	0.00256347	6.72623	1.74116e-11	1.44747e-10
EPS15	0.0148452	0.00220721	6.72577	1.74666e-11	1.45113e-10
RP11-468E2.4	0.00813764	0.00121232	6.71245	1.91387e-11	1.58905e-10
EWSR1	0.0182654	0.00272238	6.70934	1.9551e-11	1.62227e-10
SDCBP	0.0322256	0.00480927	6.70074	2.07371e-11	1.71961e-10
REPIN1	-0.0106328	0.00158841	-6.694	2.17158e-11	1.79851e-10
CXCL2	0.0267877	0.00400175	6.694	2.17149e-11	1.79851e-10
CMC2	0.0140344	0.00209679	6.69327	2.18231e-11	1.80627e-10
ESD	-0.0221221	0.00331065	-6.6821	2.35539e-11	1.94831e-10
NSA2	-0.0243875	0.00365108	-6.67954	2.39699e-11	1.98149e-10
LONRF1	0.00703693	0.0010536	6.67892	2.40712e-11	1.98862e-10
ENG	-0.0106881	0.00160121	-6.67501	2.47217e-11	2.04108e-10
FKBP15	0.0117045	0.00175385	6.6736	2.49598e-11	2.05946e-10
SPRY2	0.00154508	0.000231587	6.6717	2.5285e-11	2.08499e-10
C15orf39	0.0147975	0.00221821	6.6709	2.54246e-11	2.0952e-10
MAPRE1	0.0174732	0.00262071	6.66735	2.60472e-11	2.14517e-10
CTNNBL1	0.0116692	0.00175074	6.66533	2.64073e-11	2.17347e-10
TFEB	0.011229	0.00168538	6.6626	2.69024e-11	2.21285e-10
TCEAL8	0.012772	0.00191734	6.66135	2.7133e-11	2.23043e-10
NUP214	-0.0290173	0.0043563	-6.66101	2.71948e-11	2.23412e-10
PKN1	0.0170127	0.00255429	6.66042	2.73042e-11	2.24172e-10
TBC1D9	-0.0120047	0.00180251	-6.65995	2.73916e-11	2.2475e-10
ANKRD28	0.0253079	0.00380019	6.65963	2.7451e-11	2.25098e-10
RP11-597D13.9	0.00536211	0.000805264	6.65882	2.76026e-11	2.26202e-10
AP001055.6	-0.0089407	0.00134343	-6.65511	2.83079e-11	2.31838e-10
MGME1	0.00688726	0.00103505	6.654	2.85226e-11	2.33451e-10
RP11-24F11.2	0.00438043	0.000658554	6.65159	2.89949e-11	2.37171e-10
SF3B14	0.0250055	0.003762	6.64688	2.99376e-11	2.44731e-10
GAS7	-0.0191265	0.0028792	-6.643	3.07359e-11	2.51101e-10
CITED2	0.0196491	0.00296031	6.63752	3.19013e-11	2.60462e-10
SLFN12	0.00762106	0.00114832	6.63673	3.20713e-11	2.61688e-10
ATP5L	-0.0320075	0.00482582	-6.63255	3.29945e-11	2.69055e-10
PEBP1	-0.0153235	0.00231064	-6.6317	3.31848e-11	2.70441e-10
ABI1	0.0155999	0.00235458	6.62534	3.46457e-11	2.82172e-10
CD9	0.00857016	0.0012937	6.62452	3.4838e-11	2.83565e-10
SRSF6	-0.0209376	0.00316092	-6.6239	3.49843e-11	2.8458e-10
SMUG1	0.0078772	0.00118965	6.62144	3.5572e-11	2.89184e-10
MRPS18B	0.0108859	0.00164441	6.61994	3.59353e-11	2.91958e-10
NTNG2	0.00491471	0.000742425	6.6198	3.59675e-11	2.9204e-10
FARSA	0.00870964	0.00131609	6.61783	3.64504e-11	2.9578e-10
SNX29	-0.0101544	0.00153548	-6.6132	3.7611e-11	3.05011e-10
SELK	-0.0255495	0.00386409	-6.61202	3.791e-11	3.07247e-10
CFH	0.00124505	0.000188543	6.60352	4.01503e-11	3.25205e-10
GART	0.00653697	0.000990457	6.59996	4.11273e-11	3.32915e-10
FRG1	0.0156467	0.00237122	6.59858	4.1512e-11	3.35824e-10
ACYP2	-0.0117253	0.00177753	-6.5964	4.21254e-11	3.40578e-10
EIF1AX	-0.0241109	0.00365577	-6.59531	4.24372e-11	3.42889e-10
CASP10	0.00787596	0.00119433	6.59445	4.26837e-11	3.44671e-10
NDUFA9	0.0127771	0.00193799	6.59296	4.3115e-11	3.47941e-10
NOP10	0.0305188	0.00463272	6.58766	4.46824e-11	3.60371e-10
HN1	0.0194218	0.00294877	6.58641	4.50581e-11	3.6318e-10
CLEC4A	-0.0252178	0.00383266	-6.57973	4.71317e-11	3.79662e-10
VPS4B	0.0124299	0.00189129	6.57218	4.95836e-11	3.99171e-10
MAP3K7CL	0.0122189	0.0018601	6.56896	5.06669e-11	4.07643e-10
SLITRK4	0.00529515	0.000807121	6.56054	5.3612e-11	4.31077e-10
BAZ2A	0.0150465	0.00229446	6.55776	5.46207e-11	4.38921e-10
C2CD5	0.00675007	0.00103049	6.55038	5.73913e-11	4.60906e-10
DDX24	0.014009	0.00213937	6.54818	5.82434e-11	4.67391e-10
NME3	-0.018081	0.00276126	-6.54811	5.82694e-11	4.67391e-10
NCL	-0.0234499	0.00358273	-6.54525	5.93944e-11	4.76126e-10
C11orf71	0.00478565	0.000731237	6.5446	5.96546e-11	4.77923e-10
ACVR1B	0.00565005	0.000863676	6.54186	6.07581e-11	4.86469e-10
RPS27L	0.026105	0.00399101	6.54094	6.11328e-11	4.89174e-10
RPS17L	0.00906991	0.00138674	6.54046	6.13312e-11	4.90465e-10
BAG1	0.0177679	0.00271854	6.53583	6.32597e-11	5.05582e-10
C9orf89	0.0182087	0.0027862	6.53533	6.34713e-11	5.06967e-10
STXBP3	0.014645	0.00224205	6.53199	6.49021e-11	5.18082e-10
C19orf35	0.00357009	0.000546817	6.52885	6.62787e-11	5.28752e-10
UBE2E1	0.0166058	0.00254429	6.5267	6.72326e-11	5.36039e-10
CXorf21	0.0140049	0.00214601	6.52602	6.75394e-11	5.38162e-10
C11orf68	0.00496581	0.000760941	6.52588	6.7602e-11	5.38336e-10
GMIP	0.0113802	0.00174429	6.52426	6.83387e-11	5.43876e-10
CEPT1	0.00793416	0.00121713	6.51872	7.09085e-11	5.63988e-10
COMMD9	0.0149178	0.00228926	6.51644	7.19959e-11	5.72294e-10
ILK	0.0135122	0.00207414	6.51459	7.28902e-11	5.79055e-10
GPCPD1	0.0225948	0.00347196	6.50779	7.62668e-11	6.05516e-10
MYL6B	0.00560572	0.000861551	6.50654	7.69001e-11	6.10178e-10
RAP1A	0.0262247	0.00403279	6.50286	7.88048e-11	6.24918e-10
GIMAP8	0.00866437	0.001334	6.49505	8.30067e-11	6.57844e-10
DPF2	0.00868353	0.00133719	6.49388	8.36522e-11	6.62563e-10
ATM	-0.0156435	0.00241174	-6.48642	8.79018e-11	6.95806e-10
PDHX	0.00681167	0.00105021	6.48601	8.81421e-11	6.97291e-10
NONO	-0.0213694	0.00329522	-6.48495	8.87595e-11	7.01756e-10
SUMF2	-0.0142052	0.00219199	-6.48051	9.14138e-11	7.22311e-10
TNFRSF1A	0.0172092	0.00265658	6.47796	9.29733e-11	7.34195e-10
CSTF3	0.00824065	0.0012723	6.47695	9.35939e-11	7.38656e-10
SRD5A1	0.0102661	0.00158561	6.47453	9.51059e-11	7.50141e-10
TSPO	0.0327939	0.00506535	6.47415	9.53461e-11	7.51589e-10
LYAR	0.0127518	0.00197037	6.47176	9.68674e-11	7.63126e-10
C1GALT1C1	0.00767962	0.0011869	6.47034	9.778e-11	7.69858e-10
MYLIP	-0.014977	0.0023149	-6.46984	9.81042e-11	7.71952e-10
FOXP1	-0.0198177	0.00306323	-6.46953	9.8305e-11	7.73072e-10
PIN4	0.0149763	0.00231619	6.4659	1.00698e-10	7.91421e-10
RNF135	0.0116657	0.00180435	6.4653	1.01095e-10	7.94073e-10
ST3GAL6	0.0113623	0.00175918	6.45888	1.05482e-10	8.28037e-10
NDUFA5	0.0143459	0.00222133	6.45825	1.05924e-10	8.31014e-10
BRI3BP	-0.00967823	0.00150157	-6.44541	1.15285e-10	9.03918e-10
SLC35E3	0.00713765	0.00110752	6.44474	1.15798e-10	9.07403e-10
TXNL1	0.0162037	0.00251742	6.43664	1.22149e-10	9.56604e-10
ADAM17	0.0214911	0.00334016	6.43415	1.2417e-10	9.71857e-10
ZNF395	-0.00778699	0.00121039	-6.43346	1.24728e-10	9.75646e-10
YWHAZ	0.0303256	0.00471935	6.4258	1.31179e-10	1.0255e-09
TMEM110	0.00338094	0.000526506	6.42147	1.34961e-10	1.05445e-09
ETNK1	0.0122079	0.0019013	6.42083	1.35529e-10	1.05826e-09
TMEM11	0.00973129	0.00151831	6.4093	1.46191e-10	1.14084e-09
LAMP1	0.019802	0.00309217	6.40394	1.51416e-10	1.18092e-09
KCNJ2	0.00259062	0.000405386	6.39052	1.65327e-10	1.28865e-09
CSRNP1	-0.0204611	0.00320362	-6.38687	1.69316e-10	1.31897e-09
CCNDBP1	0.0169861	0.00265963	6.38663	1.6958e-10	1.32025e-09
SHKBP1	0.0206297	0.00323083	6.38525	1.71113e-10	1.3314e-09
PPIG	0.0195804	0.00306659	6.38506	1.7133e-10	1.33231e-09
KAT2B	0.00831357	0.00130292	6.3807	1.76284e-10	1.37003e-09
SET	-0.026639	0.00417938	-6.3739	1.84281e-10	1.43134e-09
DCTN6	0.0115508	0.00181267	6.37223	1.86303e-10	1.44619e-09
SIGLEC9	0.00882799	0.00138543	6.37203	1.8654e-10	1.44719e-09
C1orf52	0.0110775	0.00173886	6.37054	1.88369e-10	1.46053e-09
XRCC4	0.00867861	0.00136333	6.36573	1.94362e-10	1.50611e-09
CCRL2	0.00601519	0.000945481	6.36204	1.99093e-10	1.54186e-09
BSG	0.023357	0.00367645	6.35314	2.10965e-10	1.63285e-09
SECTM1	0.0131638	0.00207292	6.35034	2.14844e-10	1.6619e-09
POU2AF1	0.00177141	0.000279066	6.34763	2.18663e-10	1.69045e-09
BTG3	0.00825022	0.00129992	6.34669	2.19994e-10	1.69975e-09
CD6	-0.00739099	0.00116477	-6.34546	2.21763e-10	1.71242e-09
LACTB	0.0176111	0.00277591	6.34427	2.23476e-10	1.72465e-09
C1QC	0.00124109	0.000195642	6.34368	2.2434e-10	1.73031e-09
TFPT	0.00876121	0.00138238	6.33779	2.33089e-10	1.79674e-09
REL	0.020128	0.00318022	6.32913	2.46542e-10	1.89933e-09
EMC9	0.00476746	0.000753999	6.3229	2.56702e-10	1.97646e-09
LYPLA2	0.0105925	0.00167655	6.31807	2.64851e-10	2.03801e-09
GPANK1	0.00763278	0.00120829	6.31701	2.66666e-10	2.05079e-09
RASSF3	-0.0210953	0.00334416	-6.3081	2.82486e-10	2.17119e-09
PSMD4	0.0186125	0.00295312	6.30266	2.92571e-10	2.2474e-09
CRISPLD2	0.0142947	0.00226808	6.30253	2.92829e-10	2.24808e-09
NUDT3	-0.016647	0.0026432	-6.29803	3.01459e-10	2.31299e-09
JKAMP	0.0112599	0.00178969	6.29155	3.14318e-10	2.41026e-09
NBN	0.0108371	0.00172399	6.28608	3.25591e-10	2.49526e-09
TSSC4	0.0124973	0.00199077	6.27764	3.4375e-10	2.6329e-09
CIRBP	-0.028336	0.00451424	-6.27702	3.45133e-10	2.64197e-09
FAM129A	0.0099996	0.00159326	6.27619	3.46963e-10	2.65444e-09
RAD21	0.0148362	0.00236649	6.26929	3.62691e-10	2.77317e-09
IL6R	-0.0153464	0.00244814	-6.26862	3.64266e-10	2.7836e-09
MGST3	0.0180878	0.00288643	6.26649	3.69279e-10	2.82028e-09
CDC40	0.0137861	0.00220121	6.26297	3.77724e-10	2.88311e-09
AEN	0.00428557	0.000684284	6.26285	3.78008e-10	2.88362e-09
SMNDC1	0.0113075	0.00180609	6.26072	3.83195e-10	2.92151e-09
TACC1	-0.0174638	0.00279169	-6.25565	3.95873e-10	3.01643e-09
DUSP11	0.00785861	0.00125676	6.25307	4.02469e-10	3.06492e-09
TPST2	0.0124778	0.00199681	6.2489	4.13352e-10	3.14599e-09
UBQLN1	0.0128393	0.00205486	6.24826	4.15038e-10	3.157e-09
BET1	0.00633442	0.00101387	6.24774	4.16426e-10	3.16574e-09
CYB5A	0.00788454	0.00126209	6.24722	4.17812e-10	3.17446e-09
STX12	0.0138994	0.00222511	6.2466	4.19492e-10	3.1854e-09
NBPF20	0.00254927	0.000408151	6.24589	4.21402e-10	3.19807e-09
RP5-940J5.9	0.00458421	0.000734082	6.24482	4.24292e-10	3.21816e-09
RPL36AL	-0.0314148	0.00503303	-6.24173	4.32766e-10	3.28055e-09
SNAPC3	0.00638073	0.00102249	6.24037	4.36544e-10	3.3073e-09
TMCO1	0.0167166	0.00267966	6.23832	4.42287e-10	3.34889e-09
PSMC3	0.0138736	0.00222493	6.23553	4.50247e-10	3.40721e-09
SEMA4D	0.0136086	0.00218794	6.21981	4.97774e-10	3.76472e-09
PRKAG2	0.0150469	0.00242227	6.21188	5.23554e-10	3.95744e-09
OSBPL5	0.00475235	0.000765385	6.2091	5.32903e-10	4.0258e-09
CTD-2037K23.2	0.00442342	0.000713158	6.20258	5.55434e-10	4.19362e-09
HOPX	-0.00772574	0.00124573	-6.20177	5.58298e-10	4.21285e-09
PRDX1	0.0229403	0.00370185	6.19698	5.75566e-10	4.34068e-09
MRPL16	0.00986116	0.00159281	6.19106	5.97615e-10	4.50439e-09
ARRDC1	0.0138795	0.00224321	6.18735	6.11858e-10	4.60912e-09
HSP90AA1	0.0283786	0.00458819	6.18513	6.20496e-10	4.67153e-09
LIMK2	0.00497012	0.000803596	6.18485	6.21615e-10	4.6773e-09
CXXC5	-0.0113689	0.0018392	-6.18144	6.35199e-10	4.7768e-09
GLRX5	-0.0118952	0.00192489	-6.17969	6.42288e-10	4.82737e-09
DOCK4	0.0024169	0.000391124	6.17938	6.43558e-10	4.83417e-09
VSIG4	0.00403641	0.000653328	6.17823	6.48247e-10	4.86663e-09
COA6	0.00920138	0.00148983	6.17611	6.56999e-10	4.92954e-09
SDHB	0.015961	0.00258458	6.17548	6.5962e-10	4.9436e-09
CAP1	0.0267561	0.00433262	6.17551	6.59513e-10	4.9436e-09
HAGHL	0.00324487	0.000525658	6.17297	6.70196e-10	5.02003e-09
FBXO11	0.0112873	0.00182879	6.17199	6.74338e-10	5.04819e-09
MAP2K3	0.0165637	0.00268455	6.17003	6.82764e-10	5.10838e-09
IER2	0.0338261	0.00548448	6.1676	6.93336e-10	5.18163e-09
YY1AP1	0.0095129	0.00154238	6.16768	6.93014e-10	5.18163e-09
GALK1	0.0124568	0.00202012	6.16637	6.98742e-10	5.21909e-09
PEX16	0.0123352	0.00200258	6.15967	7.28976e-10	5.44184e-09
SLC2A14	0.0026443	0.000429339	6.159	7.32077e-10	5.46192e-09
ATP5S	-0.00931246	0.00151208	-6.15873	7.33302e-10	5.46797e-09
LTBR	0.0122914	0.00199697	6.15505	7.50559e-10	5.5935e-09
CHN2	-0.0128621	0.00209004	-6.15401	7.55475e-10	5.62398e-09
N4BP2L1	0.0125663	0.00204197	6.15401	7.55498e-10	5.62398e-09
CBX6	-0.0154162	0.00250518	-6.15373	7.56793e-10	5.63045e-09
NUP37	0.00545832	0.000887013	6.1536	7.57442e-10	5.63212e-09
MLTK	-0.0116145	0.00188761	-6.15302	7.60229e-10	5.64967e-09
RABGGTB	0.0124139	0.00201903	6.14845	7.82441e-10	5.80822e-09
LYZ	-0.0329833	0.00536449	-6.14846	7.82382e-10	5.80822e-09
HSP90B1	-0.0239992	0.0039039	-6.14748	7.87222e-10	5.84044e-09
SRSF4	0.0130639	0.00212517	6.1472	7.88647e-10	5.84774e-09
IL10RB	0.0160363	0.00261029	6.14349	8.07254e-10	5.98235e-09
GTF2H2	0.00445946	0.000726579	6.13762	8.37675e-10	6.20432e-09
TMOD3	0.0115867	0.0018887	6.13474	8.53012e-10	6.31439e-09
ACOT2	0.00171908	0.000280261	6.13384	8.57851e-10	6.34666e-09
GPT2	0.00241991	0.000394534	6.1336	8.5913e-10	6.35257e-09
CNOT8	0.0121699	0.001985	6.13094	8.73608e-10	6.45603e-09
CD97	0.0214169	0.00349585	6.12637	8.99039e-10	6.64026e-09
PSMG2	0.0186411	0.00304565	6.12055	9.32551e-10	6.88393e-09
JTB	-0.0251455	0.00410903	-6.11956	9.3837e-10	6.92303e-09
MDH1	0.0133472	0.00218273	6.11491	9.66094e-10	7.1236e-09
ARMC8	0.00969124	0.00158502	6.11428	9.69929e-10	7.14789e-09
PPARGC1B	0.00444388	0.000726904	6.11343	9.75098e-10	7.18199e-09
BTG1	-0.0331365	0.00542407	-6.10916	1.00159e-09	7.37302e-09
TRIM26	0.00804031	0.00131621	6.1087	1.00446e-09	7.39002e-09
PTPN1	0.0100657	0.00164843	6.10623	1.0201e-09	7.50093e-09
LINC00482	0.00638512	0.00104618	6.10326	1.03924e-09	7.63744e-09
ACTN4	0.0135193	0.00221606	6.10061	1.05666e-09	7.76118e-09
ORAI2	-0.011632	0.00190804	-6.09628	1.08563e-09	7.96952e-09
CD2BP2	0.0105389	0.00172992	6.09213	1.1142e-09	8.17469e-09
ELOVL5	-0.016896	0.00277414	-6.09056	1.12518e-09	8.2507e-09
NDUFB3	0.0183747	0.00301749	6.0894	1.13332e-09	8.30579e-09
NENF	-0.0161271	0.00265	-6.08569	1.15988e-09	8.49573e-09
GLB1	0.0109672	0.00180235	6.08496	1.16521e-09	8.53007e-09
ATP6V1C1	0.00911226	0.0014984	6.08134	1.19179e-09	8.71981e-09
RP11-245G13.2	-0.00314665	0.0005177	-6.07813	1.21596e-09	8.89172e-09
KDELR2	0.0176908	0.00291067	6.07793	1.21745e-09	8.89776e-09
MID1IP1	-0.0187125	0.00308023	-6.07503	1.23967e-09	9.05512e-09
SHFM1	0.0220731	0.00363474	6.07282	1.25685e-09	9.17559e-09
DAB2	0.00388616	0.000640148	6.07072	1.27341e-09	9.29133e-09
SFT2D1	0.0205156	0.0033798	6.07008	1.27846e-09	9.32307e-09
GTF2A2	-0.0181668	0.00299324	-6.06927	1.28493e-09	9.35991e-09
TSPAN33	-0.00546551	0.000900511	-6.06935	1.28432e-09	9.35991e-09
ALOX5	0.0147022	0.00242306	6.06759	1.29846e-09	9.45324e-09
FAH	0.00604425	0.000996738	6.06403	1.32749e-09	9.65935e-09
CMKLR1	0.00343221	0.000566409	6.0596	1.36458e-09	9.92372e-09
LINC00116	0.0109993	0.00181538	6.05894	1.37022e-09	9.95931e-09
ASGR2	0.0119268	0.00197096	6.05126	1.43715e-09	1.044e-08
VPS25	0.0103711	0.00171397	6.05093	1.44015e-09	1.04561e-08
BCL10	0.011244	0.00185927	6.04754	1.47076e-09	1.06725e-08
KLF13	-0.0175552	0.00290816	-6.03655	1.57448e-09	1.14188e-08
ARSA	0.00877806	0.00145485	6.03366	1.60289e-09	1.16185e-08
ASAH1	0.0287775	0.00477061	6.03225	1.6169e-09	1.17136e-08
TMUB1	0.0102368	0.00169777	6.02958	1.64385e-09	1.19024e-08
AC009950.2	0.00419926	0.000696719	6.02719	1.6683e-09	1.20728e-08
APBB2	0.00286464	0.000475379	6.02601	1.68058e-09	1.2155e-08
PRKD2	0.00727079	0.00120776	6.02005	1.74364e-09	1.26043e-08
PEX11B	0.00616614	0.0010244	6.01927	1.75207e-09	1.26583e-08
TMEM173	0.014263	0.00237122	6.01505	1.79832e-09	1.29854e-08
TGOLN2	-0.0203378	0.00338183	-6.01384	1.81179e-09	1.30755e-08
VPS39	0.00587713	0.000977662	6.01142	1.83911e-09	1.32654e-08
HSBP1	0.0240081	0.00399545	6.00885	1.86838e-09	1.34692e-08
ZFHX3	-0.0139576	0.00232673	-5.99883	1.98749e-09	1.43201e-08
E2F3	0.00887965	0.00148034	5.99839	1.99287e-09	1.4351e-08
MLEC	-0.0107057	0.00178507	-5.99733	2.00588e-09	1.44369e-08
AC023590.1	0.0046289	0.000771895	5.9968	2.01241e-09	1.4476e-08
CXCL3	0.0144443	0.00240905	5.99584	2.02438e-09	1.45542e-08
ZNF652	-0.0111404	0.0018594	-5.99141	2.08035e-09	1.49485e-08
RAB18	0.01471	0.00245602	5.98934	2.1069e-09	1.51311e-08
MRPS30	0.00872791	0.00145761	5.98784	2.12644e-09	1.52631e-08
TRAPPC3	0.0130417	0.00217839	5.98682	2.13984e-09	1.5351e-08
CAMK2G	-0.00806668	0.00134786	-5.98482	2.16633e-09	1.55326e-08
BIRC3	0.0138345	0.0023124	5.98273	2.19421e-09	1.5724e-08
NDUFV3	0.0146967	0.00245828	5.97844	2.25283e-09	1.61353e-08
AURKAIP1	0.0221525	0.00370866	5.97318	2.32666e-09	1.66551e-08
SRP54	0.00938325	0.00157129	5.97167	2.34831e-09	1.6801e-08
ZC3H15	0.0184945	0.00309717	5.97143	2.35176e-09	1.68166e-08
NXF1	0.0131213	0.00219822	5.96905	2.38643e-09	1.70553e-08
TGM2	0.00178772	0.000299656	5.96591	2.43267e-09	1.73764e-08
TIPIN	0.0078249	0.00131224	5.96301	2.47636e-09	1.76789e-08
MIR155HG	0.00127285	0.000213479	5.9624	2.48562e-09	1.77355e-08
BAK1	0.00771463	0.00129444	5.95984	2.5248e-09	1.80054e-08
FBXO8	0.00402992	0.000676677	5.95546	2.59344e-09	1.84767e-08
ATP5D	0.0282228	0.004739	5.95544	2.59369e-09	1.84767e-08
DNAJC3	-0.0155542	0.0026131	-5.95241	2.64217e-09	1.88119e-08
NUDC	0.0131864	0.00221557	5.95168	2.65407e-09	1.8886e-08
RAD23B	0.0154332	0.00259312	5.9516	2.65542e-09	1.8886e-08
FAM168B	-0.00947861	0.00159278	-5.95098	2.66535e-09	1.89465e-08
CD82	0.00714619	0.00120111	5.94966	2.68697e-09	1.90899e-08
NFIA	0.00567215	0.00095465	5.94161	2.82241e-09	2.00414e-08
MPC2	-0.0138863	0.00233825	-5.93876	2.87182e-09	2.03813e-08
CD22	0.00661934	0.00111535	5.93478	2.94248e-09	2.08716e-08
HCFC1R1	0.012809	0.00216023	5.92945	3.03947e-09	2.1548e-08
CCDC23	-0.0139298	0.00234991	-5.92779	3.0704e-09	2.17557e-08
CYB5B	0.00902729	0.00152353	5.92524	3.11845e-09	2.20843e-08
C21orf119	0.00353321	0.000596539	5.92285	3.16403e-09	2.23951e-08
PADI4	0.00943054	0.00159278	5.92079	3.20404e-09	2.26662e-08
ANKRD10	0.0117129	0.00197948	5.91713	3.27604e-09	2.31632e-08
SLC25A33	-0.00956472	0.00161685	-5.91565	3.30568e-09	2.33602e-08
TFG	0.0100295	0.00169662	5.91148	3.39046e-09	2.39466e-08
IFT20	-0.015175	0.00256728	-5.91095	3.40141e-09	2.40111e-08
LGALS3	-0.0276154	0.00467283	-5.90978	3.42565e-09	2.41693e-08
TLE4	-0.021156	0.00358175	-5.90662	3.49192e-09	2.46238e-08
IDH3G	0.0173908	0.00294719	5.90083	3.61668e-09	2.549e-08
HIST1H2AC	0.00744327	0.00126161	5.89982	3.63896e-09	2.56333e-08
MRPL51	-0.0178427	0.00302492	-5.89855	3.66715e-09	2.58182e-08
AMPD2	-0.0135922	0.00230485	-5.89722	3.69666e-09	2.60121e-08
LINC00152	0.0163303	0.00277037	5.89465	3.75481e-09	2.64073e-08
PIK3C2A	0.00697196	0.00118402	5.88839	3.89972e-09	2.74119e-08
TMED3	0.00982331	0.00166988	5.88265	4.0374e-09	2.83646e-08
DNAJC8	0.0146775	0.00249629	5.87972	4.10969e-09	2.88572e-08
PSMB2	0.0164077	0.00279197	5.87677	4.18358e-09	2.93605e-08
HIGD1A	0.0134053	0.00228159	5.8754	4.21819e-09	2.95876e-08
NRG1	-0.0157785	0.00268597	-5.87441	4.24358e-09	2.975e-08
RNF125	-0.010415	0.00177298	-5.87427	4.24716e-09	2.97593e-08
RBP7	-0.0268009	0.00456516	-5.87074	4.33864e-09	3.03843e-08
GOSR2	0.00677854	0.00115573	5.86515	4.4874e-09	3.14094e-08
AIP	0.013295	0.00226772	5.86271	4.55372e-09	3.18568e-08
CIAO1	0.00748102	0.00127666	5.85982	4.63383e-09	3.24001e-08
RAB39A	0.00160464	0.000273875	5.85901	4.65627e-09	3.25399e-08
GNA12	-0.00763618	0.00130368	-5.85739	4.70187e-09	3.28412e-08
CRNKL1	0.00581938	0.000993563	5.85709	4.71049e-09	3.28841e-08
OXA1L	-0.0172947	0.00295394	-5.85478	4.77637e-09	3.33264e-08
COX8A	0.0277806	0.00474792	5.85112	4.88277e-09	3.40508e-08
B4GALT4	0.00488898	0.00083688	5.84192	5.16032e-09	3.59674e-08
NDUFB10	0.0221651	0.0037957	5.83953	5.23484e-09	3.64677e-08
LTB4R	0.0122344	0.00209548	5.83846	5.26864e-09	3.66838e-08
POLR2J	-0.0193731	0.00331849	-5.83793	5.28527e-09	3.67802e-08
ALOX5AP	0.021679	0.003714	5.8371	5.3116e-09	3.69441e-08
GPBP1	0.0175961	0.00301524	5.83571	5.35611e-09	3.72341e-08
RP11-701P16.2	0.00275832	0.000472728	5.83489	5.38272e-09	3.73994e-08
B3GALT4	0.00634626	0.00108797	5.8331	5.44079e-09	3.77831e-08
TMEM106A	0.0054243	0.000929969	5.83277	5.45136e-09	3.78367e-08
CD3E	-0.0127984	0.00219786	-5.82314	5.77534e-09	4.00643e-08
CFP	0.028662	0.00492383	5.82107	5.84705e-09	4.05406e-08
YIPF3	0.0108418	0.00186306	5.81935	5.90782e-09	4.09405e-08
UBALD1	0.00752083	0.00129301	5.81655	6.00752e-09	4.16096e-08
SRSF2	0.0226934	0.00390377	5.81319	6.12947e-09	4.2432e-08
MICAL1	0.00923462	0.00158981	5.80864	6.29832e-09	4.35705e-08
MED28	0.0153559	0.00264365	5.80858	6.3005e-09	4.35705e-08
ATG16L2	0.015524	0.00267288	5.80797	6.3233e-09	4.37054e-08
MPHOSPH6	0.0104592	0.00180158	5.80559	6.4139e-09	4.43084e-08
ADAM8	0.0120683	0.00207894	5.80505	6.43472e-09	4.44291e-08
PPP1R8	0.00695169	0.00119821	5.80172	6.56386e-09	4.52971e-08
TSEN15	0.00639783	0.00110329	5.79886	6.67661e-09	4.60512e-08
NDUFC2	-0.0215947	0.00372511	-5.79705	6.74902e-09	4.65265e-08
RP11-349A22.5	-0.0175621	0.00302963	-5.79678	6.75995e-09	4.65775e-08
COMTD1	0.00792081	0.00136854	5.78778	7.13218e-09	4.91167e-08
AC084018.1	0.00703021	0.00121507	5.78583	7.21556e-09	4.96651e-08
PSMD6	0.0128252	0.00221752	5.78356	7.31376e-09	5.03107e-08
C18orf32	0.0107988	0.00186717	5.78348	7.31696e-09	5.03107e-08
POLK	0.0106612	0.00184344	5.78332	7.32385e-09	5.0332e-08
NCK1	0.00842672	0.00145726	5.78256	7.3573e-09	5.05356e-08
CMAS	0.00940026	0.00162638	5.77988	7.47526e-09	5.13193e-08
RASSF5	-0.0176544	0.00305559	-5.77773	7.57165e-09	5.19541e-08
EPB41	-0.0103095	0.00178542	-5.7743	7.72745e-09	5.29956e-08
LDLR	0.0131139	0.00227309	5.76919	7.96556e-09	5.46003e-08
CAMK4	-0.00570282	0.000989074	-5.76581	8.12652e-09	5.56749e-08
APRT	-0.0259283	0.00449702	-5.76567	8.13362e-09	5.56947e-08
TM2D2	0.00680948	0.00118141	5.76386	8.22117e-09	5.62651e-08
RPF1	0.0106284	0.00184405	5.76363	8.2322e-09	5.63115e-08
MYCL	-0.00933902	0.00162109	-5.76094	8.36474e-09	5.71886e-08
TIMM10	-0.0134197	0.00233043	-5.75848	8.4874e-09	5.79972e-08
FAM21A	0.00407545	0.000707791	5.75798	8.51246e-09	5.81385e-08
CHTOP	0.0113964	0.00198137	5.75178	8.83062e-09	6.02803e-08
TRAPPC2P1	-0.00629962	0.00109537	-5.75113	8.86469e-09	6.04817e-08
BCL6	0.0131569	0.00228819	5.74991	8.9293e-09	6.08912e-08
STAT3	0.0152082	0.00264539	5.74895	8.98001e-09	6.12055e-08
PSMD11	0.0108485	0.00188959	5.7412	9.40067e-09	6.40396e-08
GPBP1L1	0.0117577	0.00204815	5.74064	9.43214e-09	6.4221e-08
ARV1	0.0050356	0.000877289	5.73996	9.46999e-09	6.44456e-08
COPS2	0.0123455	0.00215094	5.73956	9.49238e-09	6.45648e-08
FAM126B	0.00947054	0.00165011	5.73933	9.50493e-09	6.46169e-08
MRPL13	0.00989989	0.00172582	5.73635	9.67413e-09	6.57335e-08
SHOC2	0.0166339	0.00290086	5.73413	9.80153e-09	6.65649e-08
TNS1	0.00189735	0.000330916	5.73363	9.83022e-09	6.67256e-08
RB1	0.0136521	0.00238137	5.73287	9.87472e-09	6.69933e-08
ARL6IP1	0.0162474	0.00283514	5.73073	1e-08	6.78086e-08
TIMM9	-0.0116462	0.00203277	-5.72924	1.00878e-08	6.83588e-08
SPCS1	0.0225413	0.00393446	5.72918	1.00915e-08	6.83588e-08
CTD-2619J13.14	0.00194389	0.000339461	5.72642	1.02574e-08	6.94473e-08
EMR3	-0.00537356	0.000938443	-5.72604	1.02799e-08	6.95643e-08
LASP1	-0.0174949	0.00305876	-5.7196	1.06775e-08	7.22176e-08
OTUB1	0.0148895	0.00260544	5.71477	1.09854e-08	7.42621e-08
ARL8A	0.0102291	0.00179041	5.7133	1.10805e-08	7.48667e-08
C21orf2	-0.00937219	0.00164151	-5.70948	1.13323e-08	7.65293e-08
ARF1	0.0221822	0.0038855	5.70897	1.13663e-08	7.67193e-08
UTP3	0.00608352	0.00106578	5.70803	1.14289e-08	7.71028e-08
COMMD5	0.0091148	0.00159717	5.70686	1.1508e-08	7.75577e-08
CLN6	-0.00818751	0.00143466	-5.70692	1.15041e-08	7.75577e-08
ILF3-AS1	0.0126046	0.00220944	5.70488	1.16423e-08	7.84227e-08
CAPN1	0.0124142	0.00217659	5.70352	1.17361e-08	7.90141e-08
DENND6B	-0.0106754	0.0018719	-5.70298	1.1773e-08	7.92223e-08
USP6	0.0041864	0.000734116	5.70264	1.17964e-08	7.93398e-08
GLT8D1	0.00546821	0.000959351	5.69991	1.19871e-08	8.0581e-08
DYNC1I2	0.0146481	0.00257041	5.69873	1.20703e-08	8.10991e-08
MAP3K2	-0.0191063	0.00335402	-5.69656	1.22252e-08	8.20983e-08
OSTC	-0.0191215	0.00335761	-5.69498	1.2339e-08	8.28206e-08
CARS	0.00686532	0.00120559	5.69456	1.23689e-08	8.29792e-08
GUK1	0.0239541	0.00420691	5.694	1.24099e-08	8.3212e-08
BCKDHA	0.00381829	0.000670592	5.69391	1.24161e-08	8.3212e-08
ARL6IP4	-0.0257804	0.00452934	-5.69185	1.25668e-08	8.41794e-08
HSPA6	0.00614864	0.00108033	5.69144	1.25971e-08	8.43392e-08
DMTF1	0.00780073	0.00137078	5.69074	1.26491e-08	8.4645e-08
VMAC	0.00384457	0.00067578	5.68909	1.27719e-08	8.54236e-08
MORC3	0.00878128	0.00154518	5.68302	1.32335e-08	8.84659e-08
TNS3	0.0068835	0.00121135	5.6825	1.32739e-08	8.8691e-08
ADA	0.00585871	0.00103252	5.67418	1.39354e-08	9.30641e-08
ATPIF1	0.0188295	0.00332023	5.67116	1.41833e-08	9.46723e-08
SFXN4	-0.0066693	0.00117606	-5.67087	1.42073e-08	9.47606e-08
RP11-432J24.2	0.00153697	0.000271031	5.67083	1.42109e-08	9.47606e-08
RP11-290F20.3	-0.0219015	0.00386237	-5.6705	1.42385e-08	9.48872e-08
HEBP2	-0.0165172	0.00291287	-5.67043	1.42442e-08	9.48872e-08
DNAJC7	0.0169096	0.00298263	5.66938	1.43317e-08	9.54225e-08
ZNRF2	0.00633453	0.00111759	5.66804	1.4444e-08	9.61218e-08
LPGAT1	-0.0137305	0.00242497	-5.66213	1.49508e-08	9.94443e-08
BCAP31	0.0178647	0.00315654	5.65957	1.5175e-08	1.00885e-07
TTC1	0.0101022	0.00178839	5.64876	1.61609e-08	1.07386e-07
SLC22A15	0.00575498	0.00101902	5.64756	1.62737e-08	1.08027e-07
ERGIC1	0.0114163	0.00202143	5.64762	1.62689e-08	1.08027e-07
VAMP2	-0.021999	0.00389651	-5.64582	1.64392e-08	1.0907e-07
FBP1	0.0115664	0.00205007	5.64192	1.68166e-08	1.11518e-07
LENG1	0.00797523	0.00141401	5.64015	1.69907e-08	1.12616e-07
PIM1	0.0127347	0.00225872	5.63801	1.72023e-08	1.13962e-07
[truncated: 639 more rows]

## Sheet: SD6
Method	KEGG term	p-value	q-value
Wilcoxon Test	Ribosome	2.82914e-98	5.74315e-96
	Coronavirus disease	1.79284e-82	1.81973e-80
	Antigen processing and presentation	2.07074e-08	1.4012e-06
	Hematopoietic cell lineage	2.54612e-07	1.29216e-05
	Leishmaniasis	2.07317e-06	7.67428e-05
	Graft-versus-host disease	2.56436e-06	7.67428e-05
	Viral myocarditis	2.81813e-06	7.67428e-05
	Type I diabetes mellitus	3.02434e-06	7.67428e-05
	RNA transport	4.42661e-06	9.98447e-05
	Asthma	5.49157e-06	0.000111479
	Staphylococcus aureus infection	1.19602e-05	0.00022072
	Phagosome	1.74473e-05	0.000294652
	Allograft rejection	1.88693e-05	0.000294652
	Th17 cell differentiation	3.12516e-05	0.000453148
	Inflammatory bowel disease	4.94459e-05	0.000669168
	Influenza A	5.46735e-05	0.00069367
	Intestinal immune network for IgA production	7.40609e-05	0.000884374
	Autoimmune thyroid disease	0.000130209	0.00146847
	Toxoplasmosis	0.000269212	0.00287632
	Tuberculosis	0.000372078	0.00377659
	Th1 and Th2 cell differentiation	0.000442661	0.00427906
	Rheumatoid arthritis	0.00047271	0.00436183
	Parkinson disease	0.0013007	0.0114801
	Human T-cell leukemia virus 1 infection	0.00167336	0.0137035
	Cell adhesion molecules	0.00168762	0.0137035
	Spliceosome	0.00719996	0.0562151
	Epstein-Barr virus infection	0.0108425	0.0815198
	IL-17 signaling pathway	0.0131055	0.0950148
	Systemic lupus erythematosus	0.0155733	0.109013
	Mitophagy	0.0184632	0.124934
	Prion disease	0.0212732	0.139305
	Tryptophan metabolism	0.0242993	0.154149
	Pathways of neurodegeneration	0.0258651	0.159109
	RNA degradation	0.030055	0.179446
	Shigellosis	0.0310866	0.180302
	Ovarian steroidogenesis	0.0400217	0.225678
T Test	Ribosome	1.05095e-74	2.80604e-72
	Coronavirus disease	1.54486e-64	2.06239e-62
	Leishmaniasis	4.20502e-09	3.74246e-07
	Asthma	9.03345e-09	6.02983e-07
	Hematopoietic cell lineage	2.15036e-08	1.10015e-06
	Type I diabetes mellitus	2.47225e-08	1.10015e-06
	Antigen processing and presentation	4.15343e-08	1.58424e-06
	Th17 cell differentiation	6.67226e-08	2.22687e-06
	Graft-versus-host disease	2.25516e-07	6.69031e-06
	Th1 and Th2 cell differentiation	3.53564e-07	9.44016e-06
	Viral myocarditis	9.46872e-07	2.13992e-05
	Allograft rejection	9.61763e-07	2.13992e-05
	Influenza A	2.39886e-06	4.9269e-05
	Intestinal immune network for IgA production	7.66341e-06	0.000146152
	Inflammatory bowel disease	1.51698e-05	0.000270023
	Autoimmune thyroid disease	1.78254e-05	0.00028077
	Tuberculosis	1.78768e-05	0.00028077
	Toxoplasmosis	1.9789e-05	0.000293537
	RNA transport	2.73418e-05	0.000384224
	Rheumatoid arthritis	7.17176e-05	0.000957429
	Staphylococcus aureus infection	8.72417e-05	0.00110922
	Phagosome	0.000126556	0.00153593
	Human T-cell leukemia virus 1 infection	0.000206781	0.00240046
	Cell adhesion molecules	0.00117872	0.0131133
	Lipid and atherosclerosis	0.0014288	0.0152596
	IL-17 signaling pathway	0.00151416	0.0155492
	Epstein-Barr virus infection	0.00571367	0.0546571
	Parkinson disease	0.00573183	0.0546571
	Mineral absorption	0.0073405	0.0675833
	Pathways of neurodegeneration	0.0106491	0.0947772
	Osteoclast differentiation	0.0110479	0.0951542
	Spliceosome	0.0114324	0.0953891
	Oxytocin signaling pathway	0.0135653	0.109756
	Systemic lupus erythematosus	0.0159745	0.125447
	Thyroid hormone synthesis	0.0206599	0.157605
	Aldosterone synthesis and secretion	0.0227289	0.165398
	Primary immunodeficiency	0.0229204	0.165398
	Legionellosis	0.023546	0.165442
	Prion disease	0.0266683	0.18143
	Protein export	0.0271806	0.18143
	NF-kappa B signaling pathway	0.0302136	0.196757
	Tryptophan metabolism	0.0317993	0.200478
	Diabetic cardiomyopathy	0.032896	0.200478
	Parathyroid hormone synthesis, secretion and action	0.0330375	0.200478
	Glucagon signaling pathway	0.0345133	0.204779
	Cardiac muscle contraction	0.0390454	0.226633
OTMODE	Ribosome	1.94585e-69	5.29271e-67
	Coronavirus disease	2.36882e-60	3.22159e-58
	Leishmaniasis	5.18734e-10	4.70319e-08
	Asthma	2.52593e-09	1.71763e-07
	Type I diabetes mellitus	1.07186e-08	5.83093e-07
	Hematopoietic cell lineage	2.93804e-08	1.33191e-06
	Antigen processing and presentation	3.96341e-08	1.54007e-06
	Graft-versus-host disease	9.12624e-08	2.90982e-06
	Th17 cell differentiation	9.62807e-08	2.90982e-06
	Allograft rejection	3.36695e-07	9.09396e-06
	Th1 and Th2 cell differentiation	3.85185e-07	9.09396e-06
	Intestinal immune network for IgA production	4.01204e-07	9.09396e-06
	Viral myocarditis	5.80607e-07	1.21481e-05
	Influenza A	1.36247e-06	2.64708e-05
	Autoimmune thyroid disease	8.82623e-06	0.000160049
	Inflammatory bowel disease	9.47703e-06	0.00016111
	Tuberculosis	1.03587e-05	0.000165739
	Rheumatoid arthritis	1.31622e-05	0.000198896
	Toxoplasmosis	2.27513e-05	0.000325703
	RNA transport	5.62962e-05	0.000765628
	Staphylococcus aureus infection	7.79425e-05	0.00100954
	Phagosome	0.000184732	0.00228397
	Human T-cell leukemia virus 1 infection	0.000437153	0.00516981
	Cell adhesion molecules	0.000462425	0.00524082
	NF-kappa B signaling pathway	0.00256747	0.0279341
	Thyroid hormone synthesis	0.00356132	0.0372569
	Mineral absorption	0.00379899	0.0382713
	IL-17 signaling pathway	0.0042569	0.0413527
	Spliceosome	0.00467071	0.0438081
	Aldosterone synthesis and secretion	0.00560111	0.0507834
	Lipid and atherosclerosis	0.00606662	0.0532297
	Epstein-Barr virus infection	0.0083125	0.0668721
	Endocrine and other factor-regulated calcium reabsorption	0.00833376	0.0668721
	Primary immunodeficiency	0.00835902	0.0668721
	Cardiac muscle contraction	0.00871277	0.0677107
	Parkinson disease	0.0100346	0.0758172
	Protein processing in endoplasmic reticulum	0.0127187	0.0914282
	Salivary secretion	0.0127731	0.0914282
	Oxytocin signaling pathway	0.0147486	0.102862
	Systemic lupus erythematosus	0.0155233	0.105559
	RNA degradation	0.0165954	0.110096
	Pathways of neurodegeneration	0.0179996	0.116569
	Diabetic cardiomyopathy	0.0195728	0.123809
	Parathyroid hormone synthesis, secretion and action	0.0260547	0.161065
	Osteoclast differentiation	0.027137	0.164028
	Aldosterone-regulated sodium reabsorption	0.0343994	0.203405
	Shigellosis	0.0381549	0.220812
	Protein export	0.040279	0.225989
	Legionellosis	0.0417028	0.225989
	Gastric acid secretion	0.0419389	0.225989
	Prion disease	0.042373	0.225989

## Sheet: SD7
KEGG Term	Overlap	P-value	Adjusted P-value	Odds Ratio	Combined Score	Genes
SNARE interactions in vesicular transport	5/33	0.000726547	0.0619987	7.99926	57.8123	STX17;VTI1A;STX5;STX3;SNAP29
NF-kappa B signaling pathway	9/104	0.000491084	0.0619987	4.26842	32.5207	BCL2A1;PRKCB;TRADD;BTK;PLCG2;LTB;TICAM1;NFKB1;MALT1
Protein processing in endoplasmic reticulum	12/171	0.000425937	0.0619987	3.41294	26.4886	LMAN1;SAR1A;SAR1B;SSR2;UBE2D3;EDEM2;DNAJC10;MAN1A1;SEC24D;PDIA6;EIF2S1;HSPA1B
Ferroptosis	4/41	0.0124072	0.635249	4.82949	21.1989	GCLC;SLC11A2;ACSL4;GCLM
Legionellosis	5/57	0.00833119	0.533196	4.302	20.5969	SAR1A;SAR1B;NLRC4;NFKB1;HSPA1B
Cysteine and methionine metabolism	4/50	0.0241945	0.981414	3.8828	14.4503	MPST;GCLC;ADI1;GCLM
Primary immunodeficiency	3/38	0.0508776	0.981414	3.82074	11.3794	PTPRC;BTK;ICOS
Mineral absorption	4/60	0.043246	0.981414	3.18781	10.0124	SLC11A2;SLC30A1;ATP1A1;SLC26A6
B cell receptor signaling pathway	5/81	0.0333476	0.981414	2.93985	9.99777	PRKCB;BTK;PLCG2;MALT1;NFKB1
RIG-I-like receptor signaling pathway	4/70	0.0687498	0.981414	2.70342	7.23781	TRADD;IKBKE;ATG12;NFKB1
Influenza A	8/172	0.0372567	0.981414	2.18498	7.18842	XPO1;PRKCB;TRADD;HLA-DOA;TICAM1;EIF2S1;IKBKE;NFKB1
Fc gamma R-mediated phagocytosis	5/97	0.0634512	0.981414	2.42658	6.69126	PTPRC;FCGR2A;PRKCB;PLA2G4C;PLCG2
Inflammatory mediator regulation of TRP channels	5/98	0.0657134	0.981414	2.40036	6.53488	PRKCB;PTGER2;PLA2G4C;PLCG2;TRPV2
PPAR signaling pathway	4/74	0.0807088	0.981414	2.54841	6.41412	SLC27A1;SCD;ME1;ACSL4
NOD-like receptor signaling pathway	8/181	0.0478306	0.981414	2.07035	6.29405	TRPV2;CARD6;NLRC4;TICAM1;IKBKE;ATG12;NFKB1;TXN2
Lysosome	6/128	0.0643086	0.981414	2.19751	6.03011	SLC11A2;NEU1;PPT1;NAGA;MCOLN1;CLN5
Leishmaniasis	4/77	0.0903073	0.981414	2.44331	5.87503	FCGR2A;PRKCB;HLA-DOA;NFKB1
C-type lectin receptor signaling pathway	5/104	0.0802177	0.981414	2.25419	5.68736	EGR3;PLCG2;IKBKE;NFKB1;MALT1
Fanconi anemia pathway	3/54	0.116293	0.981414	2.61993	5.63715	WDR48;TOP3A;FANCA
RNA degradation	4/79	0.0969961	0.981414	2.37791	5.54787	TTC37;CNOT2;LSM5;LSM4
Transcriptional misregulation in cancer	8/192	0.0631862	0.981414	1.94548	5.37276	ATF1;NR4A3;CDKN2C;BCL2A1;PRCC;JMJD1C;NFKB1;AFF1
VEGF signaling pathway	3/59	0.141041	0.981414	2.3854	4.67228	PRKCB;PLA2G4C;PLCG2
Aldosterone-regulated sodium reabsorption	2/37	0.196083	0.981414	2.54136	4.14043	PRKCB;ATP1A1
Thyroid cancer	2/37	0.196083	0.981414	2.54136	4.14043	TCF7;CCDC6
Cytosolic DNA-sensing pathway	3/63	0.161984	0.981414	2.22591	4.05174	POLR2E;IKBKE;NFKB1
IL-17 signaling pathway	4/94	0.153858	0.981414	1.98007	3.70614	CCL20;TRADD;IKBKE;NFKB1
Non-alcoholic fatty liver disease	6/155	0.128654	0.981414	1.79681	3.68458	NDUFA1;CYC1;EIF2S1;COX5A;NFKB1;MAP3K11
Hepatitis C	6/157	0.134343	0.981414	1.77282	3.55869	TRADD;CLDN23;TICAM1;EIF2S1;IKBKE;NFKB1
Glycine, serine and threonine metabolism	2/40	0.220386	0.981414	2.34037	3.53952	ALAS1;GLYCTK
Acute myeloid leukemia	3/67	0.183787	0.981414	2.08637	3.53426	BCL2A1;TCF7;NFKB1
Fc epsilon RI signaling pathway	3/68	0.189355	0.981414	2.05416	3.4184	PLA2G4C;BTK;PLCG2
Aldosterone synthesis and secretion	4/98	0.17077	0.981414	1.89542	3.35003	ATF1;PRKCB;ATP1A1;CAMK1
Adipocytokine signaling pathway	3/69	0.194966	0.981414	2.02293	3.30736	TRADD;ACSL4;NFKB1
Epithelial cell signaling in Helicobacter pylori infection	3/70	0.200617	0.981414	1.99264	3.20089	PLCG2;ADAM10;NFKB1
Fatty acid degradation	2/43	0.244915	0.981414	2.16879	3.05114	ACSL4;ALDH9A1
Type I diabetes mellitus	2/43	0.244915	0.981414	2.16879	3.05114	ICA1;HLA-DOA
Epstein-Barr virus infection	7/202	0.159918	0.981414	1.60165	2.93599	PSMC4;TRADD;BTK;PLCG2;HLA-DOA;IKBKE;NFKB1
T cell receptor signaling pathway	4/104	0.197265	0.981414	1.78114	2.89117	PTPRC;ICOS;NFKB1;MALT1
Glycosphingolipid biosynthesis	2/45	0.261329	0.981414	2.0677	2.7748	NAGA;FUT4
Measles	5/139	0.193383	0.981414	1.66242	2.73149	TRADD;EIF2S1;IKBKE;NFKB1;HSPA1B
Glioma	3/75	0.229408	0.981414	1.85379	2.72924	PRKCB;PLCG2;CAMK1
Proteasome	2/46	0.269541	0.981414	2.0206	2.64908	PSMA5;PSMC4
Shigellosis	8/246	0.177928	0.981414	1.49987	2.58935	MYLPF;TRADD;UBE2D3;PLCG2;NLRC4;ATG12;NFKB1;MALT1
Carbohydrate digestion and absorption	2/47	0.277751	0.981414	1.9756	2.5308	PRKCB;ATP1A1
Pyruvate metabolism	2/47	0.277751	0.981414	1.9756	2.5308	ME1;ALDH9A1
Salmonella infection	8/249	0.18606	0.981414	1.48097	2.49053	MYLPF;PTPRC;TRADD;TCF7;FLNB;NLRC4;NFKB1;TXN2
Intestinal immune network for IgA production	2/48	0.285955	0.981414	1.93255	2.41941	HLA-DOA;ICOS
Cell adhesion molecules	5/148	0.228749	0.981414	1.55707	2.29688	VCAN;PTPRC;CLDN23;HLA-DOA;ICOS
Leukocyte transendothelial migration	4/114	0.243862	0.981414	1.61839	2.2838	MYLPF;PRKCB;CLDN23;PLCG2
Arginine and proline metabolism	2/50	0.302329	0.981414	1.85184	2.21524	CKM;ALDH9A1
N-Glycan biosynthesis	2/50	0.302329	0.981414	1.85184	2.21524	DPM2;MAN1A1
Spliceosome	5/150	0.236855	0.981414	1.53543	2.2115	PPIL1;DHX15;LSM5;LSM4;HSPA1B
Peroxisome	3/82	0.27084	0.981414	1.68892	2.20611	ACSL4;FAR2;ABCD1
Chemokine signaling pathway	6/192	0.250309	0.981414	1.43663	1.98982	CX3CR1;PRKCB;CCL20;PLCG2;NFKB1;CXCL16
Kaposi sarcoma-associated herpesvirus infection	6/193	0.253987	0.981414	1.42888	1.95824	TRADD;TCF7;PLCG2;TICAM1;IKBKE;NFKB1
Endocrine and other factor-regulated calcium reabsorption	2/53	0.326758	0.981414	1.74264	1.94921	PRKCB;ATP1A1
Cardiac muscle contraction	3/87	0.300914	0.981414	1.58798	1.90706	ATP1A1;CYC1;COX5A
Pathogenic Escherichia coli infection	6/197	0.268843	0.981414	1.39866	1.83733	FCGR2A;TRADD;CLDN23;SEC24D;NFKB1;MYO1F
Platelet activation	4/124	0.29259	0.981414	1.48276	1.82229	FCGR2A;PLA2G4C;BTK;PLCG2
Hepatitis B	5/162	0.286957	0.981414	1.4172	1.76926	EGR3;PRKCB;TICAM1;IKBKE;NFKB1
Osteoclast differentiation	4/127	0.307472	0.981414	1.44637	1.70581	FCGR2A;BTK;PLCG2;NFKB1
Glutathione metabolism	2/57	0.358954	0.981414	1.61557	1.65525	GCLC;GCLM
Rheumatoid arthritis	3/93	0.33719	0.981414	1.48166	1.61073	CCL20;LTB;HLA-DOA
Parkinson disease	7/249	0.311028	0.981414	1.28746	1.50359	PSMA5;PSMC4;NDUFA1;CYC1;COX5A;EIF2S1;TXN2
Long-term depression	2/60	0.382728	0.981414	1.53177	1.47116	PRKCB;PLA2G4C
Glycerolipid metabolism	2/61	0.39057	0.981414	1.50573	1.41561	GLYCTK;ALDH9A1
MAPK signaling pathway	8/294	0.323266	0.981414	1.24505	1.40601	PPM1A;PRKCB;TRADD;PLA2G4C;FLNB;HSPA1B;NFKB1;MAP3K11
mRNA surveillance pathway	3/98	0.367351	0.981414	1.40332	1.40534	PNN;CSTF2T;SMG7
Autophagy	4/137	0.35748	0.981414	1.33694	1.37527	STX17;EIF2S1;SNAP29;ATG12
Yersinia infection	4/137	0.35748	0.981414	1.33694	1.37527	FCGR2A;NLRC4;TICAM1;NFKB1
AGE-RAGE signaling pathway in diabetic complications	3/100	0.379355	0.981414	1.37424	1.33203	PRKCB;PLCG2;NFKB1
Tuberculosis	5/180	0.364981	0.981414	1.27025	1.2803	FCGR2A;TRADD;HLA-DOA;NFKB1;MALT1
Apoptosis	4/142	0.382518	0.981414	1.28816	1.2379	BCL2A1;TRADD;EIF2S1;NFKB1
Inflammatory bowel disease	2/65	0.42147	0.981414	1.40984	1.21811	HLA-DOA;NFKB1
Toll-like receptor signaling pathway	3/104	0.403208	0.981414	1.31954	1.19854	TICAM1;IKBKE;NFKB1
RNA transport	5/186	0.39123	0.981414	1.22776	1.15221	PNN;XPO1;NUP62;EIF1B;EIF2S1
Neutrophil extracellular trap formation	5/189	0.404331	0.981414	1.20756	1.09347	FCGR2A;PRKCB;PLCG2;AZU1;NFKB1
Prion disease	7/273	0.396876	0.981414	1.16984	1.08109	PSMA5;PSMC4;NDUFA1;CYC1;COX5A;EIF2S1;HSPA1B
Insulin resistance	3/108	0.426792	0.981414	1.26902	1.08051	SLC27A1;PRKCB;NFKB1
HIF-1 signaling pathway	3/109	0.432638	0.981414	1.25698	1.05316	PRKCB;PLCG2;NFKB1
Prolactin signaling pathway	2/70	0.458928	0.981414	1.30584	1.01707	PRLR;NFKB1
TNF signaling pathway	3/112	0.450041	0.981414	1.22219	0.97582	CCL20;TRADD;NFKB1
Toxoplasmosis	3/112	0.450041	0.981414	1.22219	0.97582	HLA-DOA;NFKB1;HSPA1B
Non-small cell lung cancer	2/72	0.473514	0.981414	1.2684	0.948225	PRKCB;PLCG2
Alzheimer disease	9/369	0.426845	0.981414	1.11105	0.945878	PSMA5;LRP1;PSMC4;NDUFA1;ADAM10;CYC1;COX5A;EIF2S1;NFKB1
Fructose and mannose metabolism	1/33	0.521159	0.981414	1.38686	0.903817	ENOSF1
Necroptosis	4/159	0.466285	0.981414	1.14588	0.874256	TRADD;PLA2G4C;CHMP4B;TICAM1
Diabetic cardiomyopathy	5/203	0.464816	0.981414	1.12136	0.859091	PRKCB;NDUFA1;CYC1;COX5A;NFKB1
Thyroid hormone synthesis	2/75	0.494941	0.981414	1.21609	0.855297	PRKCB;ATP1A1
Gastric acid secretion	2/76	0.501959	0.981414	1.19959	0.826804	PRKCB;ATP1A1
Pertussis	2/76	0.501959	0.981414	1.19959	0.826804	TICAM1;NFKB1
Sphingolipid signaling pathway	3/119	0.489755	0.981414	1.14803	0.81952	PRKCB;TRADD;NFKB1
Nicotinate and nicotinamide metabolism	1/35	0.542078	0.981414	1.30515	0.799202	SIRT6
Thyroid hormone signaling pathway	3/121	0.500845	0.981414	1.12845	0.780279	PRKCB;PLCG2;ATP1A1
Antigen processing and presentation	2/78	0.515806	0.981414	1.16791	0.773183	HLA-DOA;HSPA1B
DNA replication	1/36	0.552193	0.981414	1.26779	0.752889	RNASEH2B
Mucin type O-glycan biosynthesis	1/36	0.552193	0.981414	1.26779	0.752889	GCNT1
Human immunodeficiency virus 1 infection	5/212	0.502733	0.981414	1.07211	0.737285	PRKCB;APOBEC3H;TRADD;PLCG2;NFKB1
African trypanosomiasis	1/37	0.562084	0.981414	1.23251	0.710054	PRKCB
Lipid and atherosclerosis	5/215	0.515143	0.981414	1.05663	0.700874	TICAM1;IKBKE;EIF2S1;HSPA1B;NFKB1
Allograft rejection	1/38	0.571758	0.981414	1.19914	0.670366	HLA-DOA
Various types of N-glycan biosynthesis	1/39	0.581219	0.981414	1.16752	0.633531	MAN1A1
ErbB signaling pathway	2/85	0.56222	0.981414	1.06902	0.61561	PRKCB;PLCG2
Insulin secretion	2/86	0.568585	0.981414	1.05624	0.596359	PRKCB;ATP1A1
Amyotrophic lateral sclerosis	8/364	0.553582	0.981414	0.996601	0.589336	PSMA5;PSMC4;NUP62;NDUFA1;CYC1;COX5A;EIF2S1;OPTN
Oxidative phosphorylation	3/133	0.564638	0.981414	1.02366	0.585092	NDUFA1;CYC1;COX5A
Vascular smooth muscle contraction	3/133	0.564638	0.981414	1.02366	0.585092	CALCRL;PRKCB;PLA2G4C
Homologous recombination	1/41	0.599519	0.981414	1.10903	0.567412	TOP3A
PD-L1 expression and PD-1 checkpoint pathway in cancer	2/89	0.587278	0.981414	1.01966	0.542723	TICAM1;NFKB1
Graft-versus-host disease	1/42	0.608368	0.981414	1.08193	0.537692	HLA-DOA
Tryptophan metabolism	1/42	0.608368	0.981414	1.08193	0.537692	ALDH9A1
Coronavirus disease	5/232	0.582788	0.981414	0.97664	0.52732	FCGR2A;PRKCB;PLCG2;IKBKE;NFKB1
Thermogenesis	5/232	0.582788	0.981414	0.97664	0.52732	NDUFA1;ACSL4;SIRT6;CYC1;COX5A
Fat digestion and absorption	1/43	0.617022	0.981414	1.05611	0.509946	SLC27A1
Porphyrin and chlorophyll metabolism	1/43	0.617022	0.981414	1.05611	0.509946	ALAS1
Fluid shear stress and atherosclerosis	3/139	0.594611	0.981414	0.978193	0.508512	BMPR2;NFKB1;TXN2
Th1 and Th2 cell differentiation	2/92	0.605364	0.981414	0.985523	0.494659	HLA-DOA;NFKB1
GnRH signaling pathway	2/93	0.611258	0.981414	0.974643	0.479754	PRKCB;PLA2G4C
Salivary secretion	2/93	0.611258	0.981414	0.974643	0.479754	PRKCB;ATP1A1
Spinocerebellar ataxia	3/143	0.613834	0.981414	0.950049	0.463653	PSMA5;PRKCB;PSMC4
ABC transporters	1/45	0.633761	0.981414	1.00801	0.459735	ABCD1
Staphylococcus aureus infection	2/95	0.622844	0.981414	0.953585	0.451483	FCGR2A;HLA-DOA
Phosphatidylinositol signaling system	2/97	0.634162	0.981414	0.933413	0.425124	PRKCB;PLCG2
Prostate cancer	2/97	0.634162	0.981414	0.933413	0.425124	TCF7;NFKB1
Cytokine-cytokine receptor interaction	6/295	0.635704	0.981414	0.919699	0.416645	CX3CR1;BMPR2;CCL20;LTB;PRLR;CXCL16
Choline metabolism in cancer	2/98	0.63972	0.981414	0.923643	0.412614	PRKCB;PLA2G4C
Valine, leucine and isoleucine degradation	1/48	0.657511	0.981414	0.94352	0.395613	ALDH9A1
Viral protein interaction with cytokine and cytokine receptor	2/100	0.650638	0.981414	0.9047	0.388842	CX3CR1;CCL20
Phagosome	3/152	0.654802	0.981414	0.89225	0.377799	FCGR2A;SFTPD;HLA-DOA
Melanogenesis	2/101	0.655997	0.981414	0.895516	0.377548	PRKCB;TCF7
Cocaine addiction	1/49	0.665081	0.981414	0.923816	0.376776	NFKB1
Ether lipid metabolism	1/49	0.665081	0.981414	0.923816	0.376776	PLA2G4C
Sphingolipid metabolism	1/49	0.665081	0.981414	0.923816	0.376776	NEU1
Viral carcinogenesis	4/203	0.657736	0.981414	0.890494	0.373073	RBL2;EGR3;TRADD;NFKB1
Amoebiasis	2/102	0.661291	0.981414	0.886515	0.366628	PRKCB;NFKB1
Chagas disease	2/102	0.661291	0.981414	0.886515	0.366628	TICAM1;NFKB1
Longevity regulating pathway	2/102	0.661291	0.981414	0.886515	0.366628	NFKB1;HSPA1B
Pancreatic secretion	2/102	0.661291	0.981414	0.886515	0.366628	PRKCB;ATP1A1
Oxytocin signaling pathway	3/154	0.663471	0.981414	0.880341	0.361178	PRKCB;PLA2G4C;CAMK1
Cholesterol metabolism	1/50	0.672484	0.981414	0.904917	0.35905	LRP1
Malaria	1/50	0.672484	0.981414	0.904917	0.35905	LRP1
Vibrio cholerae infection	1/50	0.672484	0.981414	0.904917	0.35905	PLCG2
Huntington disease	6/306	0.670365	0.981414	0.885471	0.354129	PSMA5;PSMC4;POLR2E;NDUFA1;CYC1;COX5A
Ovarian steroidogenesis	1/51	0.679723	0.981414	0.886773	0.342356	PLA2G4C
Ribosome	3/158	0.680333	0.981414	0.857446	0.330265	MRPS14;MRPL15;MRPS5
Th17 cell differentiation	2/107	0.686783	0.981414	0.844083	0.317153	HLA-DOA;NFKB1
Autoimmune thyroid disease	1/53	0.693728	0.981414	0.852579	0.311768	HLA-DOA
Glycosaminoglycan biosynthesis	1/53	0.693728	0.981414	0.852579	0.311768	DSE
Hippo signaling pathway	3/163	0.700519	0.981414	0.830437	0.295581	BMPR2;TCF7;TP53BP2
Human T-cell leukemia virus 1 infection	4/219	0.714698	0.981414	0.823543	0.276624	XPO1;CDKN2C;HLA-DOA;NFKB1
Pathways of neurodegeneration	9/475	0.723746	0.981414	0.853585	0.275977	PSMA5;PRKCB;PSMC4;NDUFA1;CYC1;COX5A;EIF2S1;OPTN;NFKB1
Pyrimidine metabolism	1/56	0.713596	0.981414	0.80595	0.271958	CMPK1
Serotonergic synapse	2/113	0.715273	0.981414	0.798211	0.267473	PRKCB;PLA2G4C
Hepatocellular carcinoma	3/168	0.719723	0.981414	0.805064	0.264777	PRKCB;TCF7;PLCG2
Glutamatergic synapse	2/114	0.719804	0.981414	0.791043	0.260076	PRKCB;PLA2G4C
Endometrial cancer	1/58	0.726122	0.981414	0.777592	0.248858	TCF7
Human cytomegalovirus infection	4/225	0.73418	0.981414	0.800936	0.24749	PRKCB;PTGER2;TRADD;NFKB1
Human papillomavirus infection	6/331	0.741009	0.981414	0.816297	0.244679	RBL2;TRADD;TCF7;TICAM1;IKBKE;NFKB1
Viral myocarditis	1/60	0.738102	0.981414	0.751156	0.228106	HLA-DOA
Growth hormone synthesis, secretion and action	2/119	0.741558	0.981414	0.757043	0.226358	PRKCB;PLCG2
Neurotrophin signaling pathway	2/119	0.741558	0.981414	0.757043	0.226358	PLCG2;NFKB1
Arachidonic acid metabolism	1/61	0.743894	0.981414	0.738598	0.218519	PLA2G4C
Ras signaling pathway	4/232	0.755626	0.981414	0.776065	0.217461	PRKCB;PLA2G4C;PLCG2;NFKB1
Herpes simplex virus 1 infection	9/498	0.772622	0.981414	0.812457	0.209586	ZNF230;TRADD;ZNF57;HLA-DOA;TICAM1;IKBKE;EIF2S1;NFKB1;ZNF189
Basal cell carcinoma	1/63	0.755098	0.981414	0.714699	0.200765	TCF7
Lysine degradation	1/63	0.755098	0.981414	0.714699	0.200765	ALDH9A1
Cell cycle	2/124	0.761852	0.981414	0.72583	0.197428	RBL2;CDKN2C
Axon guidance	3/182	0.7684	0.981414	0.741563	0.195361	ABLIM1;BMPR2;PLCG2
GnRH secretion	1/64	0.760515	0.981414	0.703319	0.19254	PRKCB
Calcium signaling pathway	4/240	0.778476	0.981414	0.749447	0.187674	PRKCB;PLCG2;CAMK1;MCOLN1
Aminoacyl-tRNA biosynthesis	1/66	0.770993	0.981414	0.681608	0.17727	QRSL1
Purine metabolism	2/129	0.780753	0.981414	0.697075	0.172524	DGUOK;AK2
Glycolysis / Gluconeogenesis	1/67	0.776059	0.981414	0.671247	0.170179	ALDH9A1
Long-term potentiation	1/67	0.776059	0.981414	0.671247	0.170179	PRKCB
FoxO signaling pathway	2/131	0.787938	0.981414	0.686197	0.163546	RBL2;ATG12
Natural killer cell mediated cytotoxicity	2/131	0.787938	0.981414	0.686197	0.163546	PRKCB;PLCG2
Mitophagy	1/68	0.781014	0.981414	0.661194	0.163422	OPTN
Amphetamine addiction	1/69	0.785859	0.981414	0.651437	0.156982	PRKCB
Renal cell carcinoma	1/69	0.785859	0.981414	0.651437	0.156982	PRCC
Renin secretion	1/69	0.785859	0.981414	0.651437	0.156982	PTGER2
Central carbon metabolism in cancer	1/70	0.790597	0.981414	0.641963	0.15084	SIRT6
Systemic lupus erythematosus	2/135	0.801688	0.981414	0.665422	0.147082	FCGR2A;HLA-DOA
Adherens junction	1/71	0.795231	0.981414	0.63276	0.14498	TCF7
Inositol phosphate metabolism	1/73	0.804193	0.981414	0.61512	0.134044	PLCG2
Focal adhesion	3/201	0.823209	0.981414	0.669745	0.130296	MYLPF;PRKCB;FLNB
Ubiquitin mediated proteolysis	2/140	0.817761	0.981414	0.641148	0.128989	UBE2D3;WWP2
Proteoglycans in cancer	3/205	0.833228	0.981414	0.656347	0.119749	PRKCB;PLCG2;FLNB
Chronic myeloid leukemia	1/76	0.816908	0.981414	0.590424	0.119401	NFKB1
Pancreatic cancer	1/76	0.816908	0.981414	0.590424	0.119401	NFKB1
Signaling pathways regulating pluripotency of stem cells	2/143	0.826836	0.981414	0.627409	0.119301	BMPR2;TCF7
Arrhythmogenic right ventricular cardiomyopathy	1/77	0.820961	0.981414	0.582626	0.11494	TCF7
Synaptic vesicle cycle	1/78	0.824924	0.981414	0.57503	0.110673	STX3
Phospholipase D signaling pathway	2/148	0.841062	0.981414	0.605767	0.104852	PLA2G4C;PLCG2
Retrograde endocannabinoid signaling	2/148	0.841062	0.981414	0.605767	0.104852	PRKCB;NDUFA1
cAMP signaling pathway	3/216	0.8583	0.981414	0.622098	0.0950574	PTGER2;ATP1A1;NFKB1
mTOR signaling pathway	2/154	0.856732	0.981414	0.581675	0.0899444	PRKCB;FNIP2
Cushing syndrome	2/155	0.859202	0.981414	0.577843	0.0876881	CDKN2C;TCF7
Cellular senescence	2/156	0.861634	0.981414	0.574061	0.085492	RBL2;NFKB1
Colorectal cancer	1/86	0.853634	0.981414	0.520695	0.0824016	TCF7
Gap junction	1/88	0.860045	0.981414	0.508673	0.0766931	PRKCB
GABAergic synapse	1/89	0.863144	0.981414	0.502867	0.0740086	PRKCB
Bile secretion	1/90	0.866175	0.981414	0.497191	0.0714304	ATP1A1
Morphine addiction	1/91	0.86914	0.981414	0.491641	0.0689535	PRKCB
Small cell lung cancer	1/92	0.872038	0.981414	0.486214	0.0665734	NFKB1
Wnt signaling pathway	2/166	0.883916	0.981414	0.53878	0.0664817	PRKCB;TCF7
TGF-beta signaling pathway	1/94	0.877645	0.981414	0.475709	0.0620864	BMPR2
Chemical carcinogenesis	3/239	0.900285	0.981414	0.560802	0.0589091	PRKCB;IKBKE;NFKB1
Circadian entrainment	1/97	0.885598	0.981414	0.460772	0.0559801	PRKCB
Glycerophospholipid metabolism	1/98	0.888133	0.981414	0.455998	0.0540968	PLA2G4C
Hematopoietic cell lineage	1/99	0.890612	0.981414	0.451322	0.0522842	HLA-DOA
MicroRNAs in cancer	4/310	0.913354	0.981414	0.575911	0.0521957	BMPR2;PRKCB;PLCG2;NFKB1
Progesterone-mediated oocyte maturation	1/100	0.893036	0.981414	0.44674	0.0505392	CPEB2
Protein digestion and absorption	1/103	0.899991	0.981414	0.433534	0.0456818	ATP1A1
Endocytosis	3/252	0.918721	0.981414	0.531166	0.0450286	CHMP4B;STAMBP;HSPA1B
Parathyroid hormone synthesis, secretion and action	1/106	0.906494	0.981414	0.421082	0.0413378	PRKCB
Drug metabolism	1/108	0.910594	0.981414	0.413169	0.0386966	CMPK1
Ribosome biogenesis in eukaryotes	1/108	0.910594	0.981414	0.413169	0.0386966	XPO1
Cholinergic synapse	1/113	0.920076	0.981414	0.394623	0.0328719	PRKCB
AMPK signaling pathway	1/120	0.931688	0.989262	0.371276	0.0262706	SCD
Oocyte meiosis	1/129	0.944179	0.989262	0.345011	0.0198174	CPEB2
Relaxin signaling pathway	1/129	0.944179	0.989262	0.345011	0.0198174	NFKB1
Regulation of actin cytoskeleton	2/218	0.954982	0.989262	0.407977	0.0187927	MYLPF;SPATA13
Dopaminergic synapse	1/132	0.947813	0.989262	0.337058	0.0180655	PRKCB
Estrogen signaling pathway	1/137	0.953354	0.989262	0.324582	0.015505	HSPA1B
Breast cancer	1/147	0.962736	0.989262	0.302195	0.0114762	TCF7
Pathways in cancer	6/531	0.978013	0.989262	0.500072	0.0111176	PRKCB;PTGER2;TCF7;PLCG2;CCDC6;NFKB1
Gastric cancer	1/149	0.964373	0.989262	0.29808	0.0108135	TCF7
Adrenergic signaling in cardiomyocytes	1/150	0.965165	0.989262	0.296065	0.0104975	ATP1A1
JAK-STAT signaling pathway	1/162	0.973398	0.989262	0.273828	0.00738295	PRLR
Neuroactive ligand-receptor interaction	3/341	0.981657	0.989262	0.389499	0.00721076	CALCRL;PTGER2;PRLR
cGMP-PKG signaling pathway	1/167	0.976227	0.989262	0.265512	0.00638839	ATP1A1
Tight junction	1/169	0.977272	0.989262	0.262324	0.00603092	CLDN23
PI3K-Akt signaling pathway	3/354	0.985398	0.989262	0.374819	0.0055134	RBL2;PRLR;NFKB1
Rap1 signaling pathway	1/210	0.990968	0.990968	0.210418	0.00190914	PRKCB

## Sheet: SD8
Peak	log2foldchange	pval	pvals_Bonferroni_adj
chr19:6522197-6522698	2.41019	2.96599e-18	9.59824e-14
chr12:10721862-10722363	-2.57188	3.12119e-15	3.36682e-11
chr16:84594113-84594614	1.95101	2.48242e-15	3.36682e-11
chr14:58637532-58638033	-2.39142	2.16545e-14	1.7519e-10
chr13:67230197-67230698	-2.01793	2.57261e-13	1.66504e-09
chr19:2664114-2664615	1.72768	4.2255e-13	2.27903e-09
chr15:69979730-69980231	1.91921	2.57001e-12	1.18811e-08
chr19:53867463-53867964	-0.959274	1.41838e-11	5.73753e-08
chr13:99542718-99543219	1.45674	3.02125e-11	1.08634e-07
chr2:227164019-227164520	2.59523	9.05381e-11	2.71855e-07
chrX:1661443-1661944	0.825704	9.24078e-11	2.71855e-07
chr1:17536289-17536790	2.18948	1.61952e-10	4.36744e-07
chr11:133956798-133957299	2.52123	1.90067e-10	4.73134e-07
chr9:136225719-136226220	1.52529	8.09631e-10	1.87146e-06
chr19:56507484-56507985	-1.48124	1.03972e-09	2.24308e-06
chr13:42377595-42378096	1.21697	1.66899e-09	3.37563e-06
chr10:36534554-36535055	-1.48392	2.27667e-09	4.33384e-06
chr14:53613497-53613998	1.26442	2.79013e-09	5.01619e-06
chr4:2746103-2746604	1.42371	3.17483e-09	5.40741e-06
chr16:74774641-74775142	2.16261	3.40563e-09	5.51047e-06
chr6:12060698-12061199	1.80816	4.78211e-09	7.36924e-06
chr12:106760073-106760574	1.89082	5.52098e-09	8.12111e-06
chr6:90315529-90316030	-2.03572	7.05327e-09	9.92396e-06
chr1:104593405-104593906	2.2192	8.48016e-09	1.14344e-05
chr10:14583186-14583687	2.29338	9.30692e-09	1.20473e-05
chr2:60972199-60972700	2.50722	1.02539e-08	1.27625e-05
chr14:102916860-102917361	2.29338	1.10902e-08	1.28176e-05
chr2:144183670-144184171	1.85484	1.0718e-08	1.28176e-05
chr15:97960173-97960674	-0.851782	1.36806e-08	1.52662e-05
chr18:79374736-79375237	2.31213	1.56788e-08	1.69127e-05
chr8:114298404-114298905	2.12492	2.08444e-08	2.17595e-05
chr1:207822077-207822578	1.74034	2.37225e-08	2.32631e-05
chr22:26671213-26671714	2.61183	2.32198e-08	2.32631e-05
chr4:4943859-4944360	-1.4065	2.49619e-08	2.37585e-05
chr4:100093404-100093905	-1.82218	2.94277e-08	2.72088e-05
chr6:160520074-160520575	2.40441	4.51259e-08	4.05645e-05
chr9:82127947-82128448	-2.13413	4.8801e-08	4.26825e-05
chr10:116847915-116848416	2.87834	6.51202e-08	5.54567e-05
chr14:105817875-105818376	-1.0534	7.27728e-08	6.03846e-05
chr11:107928076-107928577	1.09803	7.87518e-08	6.37122e-05
chr16:8891451-8891952	1.26811	8.38192e-08	6.61579e-05
chr13:52921131-52921632	2.23045	1.11813e-07	8.44722e-05
chr18:35410491-35410992	2.65508	1.16841e-07	8.44722e-05
chr4:2787068-2787569	-1.87887	1.16232e-07	8.44722e-05
chr6:13526667-13527168	-1.68041	1.17464e-07	8.44722e-05
chr8:19013471-19013972	-1.30369	1.23248e-07	8.59641e-05
chr8:106269947-106270448	-1.49211	1.24851e-07	8.59641e-05
chr7:116953233-116953734	2.1379	1.30472e-07	8.79627e-05
chr9:76458902-76459403	-1.22294	1.34097e-07	8.85615e-05
chr11:1521747-1522248	1.81525	1.39936e-07	9.05693e-05
chr9:127166781-127167282	1.54924	1.44189e-07	9.1492e-05
chr20:62832491-62832992	1.4446	2.06131e-07	0.000127004
chr5:126988071-126988572	-1.58311	2.08004e-07	0.000127004
chr11:121430234-121430735	-1.69601	2.27102e-07	0.000136097
chr1:236156511-236157012	2.07985	2.38302e-07	0.000138555
chr9:137738176-137738677	1.27989	2.39766e-07	0.000138555
chr3:18445358-18445859	-1.35231	3.14845e-07	0.000175667
chr7:100642479-100642980	2.16261	3.10319e-07	0.000175667
chr12:25253618-25254119	2.9744	3.5469e-07	0.000193463
chr2:184598206-184598707	1.90103	3.58697e-07	0.000193463
chr12:106249674-106250175	2.25819	4.08762e-07	0.000209968
chr17:69581369-69581870	-1.91173	4.04813e-07	0.000209968
chr2:37654858-37655359	2.0358	3.99648e-07	0.000209968
chr8:143434702-143435203	1.52491	4.15306e-07	0.000209995
chr20:37534419-37534920	-1.29282	5.01275e-07	0.000249566
chr8:102824201-102824702	2.31959	5.25465e-07	0.000257645
chr10:98339700-98340201	-1.77523	5.4455e-07	0.00025915
chr22:41924216-41924717	1.59379	5.39182e-07	0.00025915
chr22:39600754-39601255	1.93626	6.05804e-07	0.000280063
chr5:21058233-21058734	2.19406	5.98455e-07	0.000280063
chr12:122926843-122927344	-1.84279	6.3238e-07	0.000284228
chr19:19661821-19662322	1.92888	6.30066e-07	0.000284228
chr10:110156850-110157351	-1.92215	6.45699e-07	0.000286239
chr3:8501494-8501995	1.24259	6.91602e-07	0.000302445
chr12:92702638-92703139	1.85964	7.39418e-07	0.000319044
chr1:162530253-162530754	1.97701	8.26073e-07	0.000334157
chr11:95715788-95716289	-1.2209	8.06019e-07	0.000334157
chr12:682451-682952	1.91608	8.20162e-07	0.000334157
chr3:72310493-72310994	-1.19071	7.89079e-07	0.000334157
chr3:119559387-119559888	2.00507	8.01002e-07	0.000334157
chr1:24964920-24965421	1.54359	8.44328e-07	0.000337325
chr1:21517929-21518430	1.83077	8.68611e-07	0.000338379
chr16:1713849-1714350	1.28939	8.78336e-07	0.000338379
chr6:16761407-16761908	1.86963	8.63595e-07	0.000338379
chr3:4503066-4503567	-1.8232	9.53603e-07	0.000363054
chr6:2891725-2892226	1.65843	1.017e-06	0.000382689
chr15:100341865-100342366	1.48722	1.08695e-06	0.000402435
chr15:101156455-101156956	1.92849	1.10106e-06	0.000402435
chr2:130727467-130727968	2.15435	1.10679e-06	0.000402435
chr2:68908344-68908845	1.24189	1.15412e-06	0.000414982
chr2:28359268-28359769	2.019	1.18015e-06	0.00041923
chr8:141391707-141392208	2.0008	1.19184e-06	0.00041923
chr10:103471260-103471761	2.34783	1.33308e-06	0.000463867
chr14:102530769-102531270	2.42325	1.37322e-06	0.000472752
chr17:38877406-38877907	1.75664	1.48768e-06	0.000506766
chr10:84179361-84179862	2.22072	1.50731e-06	0.000508104

## Sheet: SD9
Peak	Average_Expression_Diff	Adj_SE	Wald_Statistic	pvals	pvals_Bonferroni_adj
chr12:10721862-10722363	0.742901	0.0649655	11.4353	2.78505e-30	9.0127e-26
chr20:16040691-16041192	0.419626	0.0387424	10.8312	2.44914e-27	3.96283e-23
chr13:67230197-67230698	0.794413	0.0764803	10.3872	2.83676e-25	3.06001e-21
chr9:82127947-82128448	0.501042	0.0502009	9.98075	1.85063e-23	1.19777e-19
chr14:58637532-58638033	0.704043	0.0704945	9.9872	1.73404e-23	1.19777e-19
chr12:22164094-22164595	0.346427	0.0370211	9.35757	8.15934e-21	4.40074e-17
chr17:69581369-69581870	0.537105	0.0577387	9.30234	1.37391e-20	6.3516e-17
chr6:90315529-90316030	0.438745	0.0479654	9.14713	5.84669e-20	2.36506e-16
chr4:2787068-2787569	0.532852	0.0595654	8.94566	3.69747e-19	1.32949e-15
chr4:140150698-140151199	0.383434	0.0441968	8.67561	4.11332e-18	1.33111e-14
chr19:56507484-56507985	0.677576	0.0848542	7.98518	1.40321e-15	3.94482e-12
chr8:92965407-92965908	0.366279	0.0458994	7.98004	1.46281e-15	3.94482e-12
chr4:100093404-100093905	0.489975	0.0616901	7.94252	1.98108e-15	4.93153e-12
chr19:6522197-6522698	-0.920127	0.116187	-7.91936	2.38742e-15	5.51852e-12
chr3:4503066-4503567	0.382029	0.0485905	7.86221	3.77401e-15	8.14204e-12
chr19:2664114-2664615	-1.10005	0.140912	-7.80667	5.87208e-15	1.18766e-11
chr19:56477261-56477762	0.284685	0.0366997	7.75715	8.68571e-15	1.6534e-11
chr8:86515653-86516154	0.341496	0.044903	7.60519	2.84494e-14	5.11473e-11
chr16:84594113-84594614	-0.945499	0.125188	-7.55262	4.26599e-14	7.26587e-11
chr11:95715788-95716289	0.701308	0.0940828	7.45416	9.04401e-14	1.44665e-10
chr6:79537243-79537744	0.647055	0.0868619	7.44924	9.38774e-14	1.44665e-10
chr13:44275988-44276489	0.375118	0.0508372	7.37881	1.59711e-13	2.34928e-10
chr8:90985133-90985634	0.325147	0.0442046	7.35551	1.90198e-13	2.67608e-10
chrX:1661443-1661944	-1.21691	0.170205	-7.14968	8.69794e-13	1.17281e-09
chr5:126988071-126988572	0.471711	0.0661751	7.12823	1.01668e-12	1.30857e-09
chr15:69979730-69980231	-0.981738	0.137815	-7.12361	1.05135e-12	1.30857e-09
chr6:13526667-13527168	0.525342	0.0748717	7.01656	2.27398e-12	2.72549e-09
chr12:106955492-106955993	0.53325	0.0770731	6.91876	4.55616e-12	5.26578e-09
chr16:27446654-27447155	0.311977	0.0452583	6.89326	5.45298e-12	6.08496e-09
chr10:110156850-110157351	0.348118	0.0508195	6.85008	7.38084e-12	7.96172e-09
chr8:106269947-106270448	0.655828	0.100571	6.52103	6.98264e-11	7.2892e-08
chr2:1614550-1615051	0.316345	0.0486192	6.50659	7.68757e-11	7.77429e-08
chr13:99542718-99543219	-0.993723	0.153036	-6.49338	8.39333e-11	8.2308e-08
chr9:136225719-136226220	-1.0286	0.158543	-6.48781	8.70954e-11	8.28969e-08
chr12:122926843-122927344	0.348802	0.054142	6.44237	1.17626e-10	1.02878e-07
chr17:81481276-81481777	0.305135	0.0473021	6.45077	1.11281e-10	1.02878e-07
chr3:18499252-18499753	0.31124	0.0482851	6.44588	1.14929e-10	1.02878e-07
chr11:121430234-121430735	0.357186	0.0563566	6.33796	2.32833e-10	1.98282e-07
chr2:213233020-213233521	0.309785	0.0489439	6.3294	2.46114e-10	2.04218e-07
chr9:76458902-76459403	0.594633	0.0943867	6.29996	2.97717e-10	2.40861e-07
chr11:76672533-76673034	0.70163	0.112692	6.22606	4.78314e-10	3.76943e-07
chr1:113903398-113903899	0.321812	0.0517173	6.22252	4.89218e-10	3.76943e-07
chr13:42377595-42378096	-0.902795	0.145345	-6.21139	5.25165e-10	3.95229e-07
chr13:42040253-42040754	0.360459	0.0581588	6.19784	5.72449e-10	4.21024e-07
chr11:107928076-107928577	-1.02355	0.165429	-6.18725	6.12226e-10	4.40272e-07
chr9:120892624-120893125	0.284664	0.0472985	6.01846	1.76084e-09	1.23875e-06
chr10:98339700-98340201	0.31122	0.0520532	5.97888	2.2467e-09	1.54693e-06
chr16:8891451-8891952	-0.973736	0.165295	-5.89089	3.84129e-09	2.58975e-06
chr20:51022937-51023438	0.234873	0.039945	5.87991	4.10488e-09	2.71098e-06
chr11:133956798-133957299	-0.627932	0.107044	-5.86609	4.46187e-09	2.88781e-06
chr4:143336321-143336822	0.345606	0.0589632	5.86138	4.59034e-09	2.9127e-06
chr10:36534554-36535055	0.587252	0.100445	5.84651	5.01993e-09	3.12404e-06
chr18:24138680-24139181	0.415951	0.071381	5.82719	5.6368e-09	3.44174e-06
chr19:50329063-50329564	-0.997404	0.172252	-5.79039	7.02232e-09	4.20832e-06
chr22:29420055-29420556	0.273337	0.047303	5.77843	7.54023e-09	4.43653e-06
chr6:12060698-12061199	-0.579297	0.100683	-5.75365	8.73349e-09	5.04687e-06
chr16:1713849-1714350	-0.837474	0.146281	-5.72512	1.03362e-08	5.86827e-06
chr12:106760073-106760574	-0.526628	0.0926833	-5.68202	1.33111e-08	7.2092e-06
chr4:2746103-2746604	-0.668721	0.117822	-5.6757	1.3812e-08	7.2092e-06
chr9:127166781-127167282	-0.758835	0.133689	-5.67612	1.37782e-08	7.2092e-06
chr18:79374736-79375237	-0.6169	0.10869	-5.67579	1.38051e-08	7.2092e-06
chr5:179060073-179060574	0.355918	0.0626236	5.68344	1.32009e-08	7.2092e-06
chr1:17536289-17536790	-0.683412	0.12141	-5.62897	1.81285e-08	9.31198e-06
chr8:141391707-141392208	-0.689801	0.123801	-5.57183	2.52071e-08	1.27457e-05
chr2:144183670-144184171	-0.485637	0.087484	-5.55115	2.83791e-08	1.41289e-05
chr4:143358926-143359427	0.254508	0.0459418	5.53978	3.02849e-08	1.48493e-05
chr15:97960173-97960674	1.08122	0.196435	5.50423	3.70792e-08	1.79092e-05
chr6:156916164-156916665	0.231027	0.0420043	5.50007	3.7964e-08	1.80669e-05
chr2:227164019-227164520	-0.421195	0.0766783	-5.49302	3.95117e-08	1.8531e-05
chr12:107093340-107093841	0.330167	0.0602007	5.48443	4.14798e-08	1.91761e-05
chr16:79770437-79770938	0.310473	0.0568353	5.46267	4.6902e-08	2.07572e-05
chr3:18445358-18445859	0.444489	0.0814001	5.46055	4.74655e-08	2.07572e-05
chr15:43185095-43185596	-0.781372	0.143062	-5.46177	4.71398e-08	2.07572e-05
chr16:74774641-74775142	-0.808561	0.147885	-5.46752	4.5638e-08	2.07572e-05
chr6:16761407-16761908	-0.577642	0.105939	-5.45259	4.96403e-08	2.14188e-05
chr19:19661821-19662322	-0.621118	0.114144	-5.44152	5.28272e-08	2.2494e-05
chr7:149284940-149285441	-0.954585	0.175871	-5.42777	5.7063e-08	2.3982e-05
chr8:19013471-19013972	0.46772	0.0862758	5.42122	5.91937e-08	2.45586e-05
chr1:36232603-36233104	0.280052	0.0517587	5.41072	6.27705e-08	2.57128e-05
chr2:184598206-184598707	-0.46944	0.0871929	-5.38393	7.28779e-08	2.948e-05
chr8:114298404-114298905	-0.511108	0.0952366	-5.36672	8.01822e-08	3.20343e-05
chr6:107489684-107490185	0.187138	0.0352089	5.31507	1.06618e-07	4.20766e-05
chr2:60972199-60972700	-0.475181	0.0896269	-5.30176	1.14689e-07	4.47164e-05
chr2:37654858-37655359	-0.48671	0.0918849	-5.29695	1.1775e-07	4.52012e-05
chr19:56477873-56478374	0.26922	0.0508399	5.29545	1.18726e-07	4.52012e-05
chr19:38617837-38618338	-0.809143	0.153137	-5.2838	1.26535e-07	4.76139e-05
chr4:124712753-124713254	0.260215	0.0495427	5.25235	1.50173e-07	5.39972e-05
chr2:68908344-68908845	-0.57926	0.110273	-5.25298	1.49655e-07	5.39972e-05
chr4:4943859-4944360	0.559485	0.106485	5.2541	1.48748e-07	5.39972e-05
chr17:4939947-4940448	-0.811657	0.154531	-5.25239	1.5014e-07	5.39972e-05
chr12:92445201-92445702	0.459049	0.0875576	5.24282	1.58138e-07	5.6024e-05
chr12:49233721-49234222	0.289149	0.0551652	5.2415	1.59272e-07	5.6024e-05
chr2:28359268-28359769	-0.660369	0.126108	-5.23655	1.63604e-07	5.6929e-05
chr1:207822077-207822578	-0.447888	0.0856068	-5.23192	1.67755e-07	5.77523e-05
chr6:41200923-41201424	0.310243	0.059529	5.21162	1.87195e-07	6.37666e-05
chr8:143434702-143435203	-0.757188	0.145681	-5.19757	2.01907e-07	6.80617e-05
chr8:124660290-124660791	0.41189	0.0792994	5.19411	2.05698e-07	6.86247e-05
chr9:137738176-137738677	-0.595913	0.114971	-5.18315	2.18167e-07	7.20419e-05
chr22:41924216-41924717	-0.519891	0.10042	-5.17718	2.25269e-07	7.36358e-05
chr6:160520074-160520575	-0.475314	0.0921915	-5.15572	2.52657e-07	8.05354e-05
chr22:26671213-26671714	-0.540265	0.104746	-5.15786	2.49795e-07	8.05354e-05
chr19:40603826-40604327	-0.666713	0.129337	-5.15484	2.53843e-07	8.05354e-05
chr1:12173654-12174155	-0.669228	0.129918	-5.15115	2.589e-07	8.05603e-05
chr3:13045784-13046285	0.172677	0.0335117	5.15272	2.56733e-07	8.05603e-05
chr10:132571846-132572347	-0.594117	0.115705	-5.13474	2.8254e-07	8.70787e-05
chr2:174682722-174683223	0.159928	0.0312329	5.1205	3.04734e-07	9.30329e-05
chr18:6414342-6414843	0.273871	0.0535112	5.11802	3.08754e-07	9.33792e-05
chr7:116953233-116953734	-0.378659	0.0741286	-5.10814	3.25347e-07	9.74867e-05
chr4:90128312-90128813	0.26668	0.0523777	5.09148	3.55279e-07	0.000103199
chr15:100341865-100342366	-0.519043	0.101964	-5.09047	3.57168e-07	0.000103199
chr1:97920816-97921317	0.344914	0.0677444	5.09139	3.55444e-07	0.000103199
chr1:104593405-104593906	-0.40602	0.0797062	-5.09395	3.50675e-07	0.000103199
chr20:62832491-62832992	-0.465642	0.0917479	-5.07523	3.87028e-07	0.000110837
chr8:126558283-126558784	0.291776	0.0575316	5.07158	3.94527e-07	0.000111994
chr14:102530769-102531270	-0.424456	0.0837497	-5.06815	4.01706e-07	0.00011304
chr11:121422682-121423183	0.286566	0.0566883	5.05511	4.30148e-07	0.00012
chr6:43714902-43715403	-0.51765	0.102754	-5.03778	4.70956e-07	0.000130014
chr19:6536045-6536546	-0.662102	0.13146	-5.03652	4.7408e-07	0.000130014
chr3:119559387-119559888	-0.392111	0.0779056	-5.03315	4.82485e-07	0.000131208
chrX:1205902-1206403	0.185903	0.0370103	5.023	5.08701e-07	0.00013605
chr3:8501494-8501995	-0.606427	0.120701	-5.02422	5.05473e-07	0.00013605
chr17:59837543-59838044	-0.674476	0.134697	-5.00734	5.51879e-07	0.00014636
chr1:24964920-24965421	-0.567184	0.113305	-5.0058	5.56297e-07	0.00014636
chr3:19146732-19147233	0.302535	0.0604947	5.00103	5.70258e-07	0.000148824
chr19:53867463-53867964	0.869606	0.174029	4.99689	5.82624e-07	0.000150834
chr4:152696879-152697380	-0.6017	0.120617	-4.9885	6.08504e-07	0.000156284
chr15:72320080-72320581	-0.645023	0.129659	-4.97476	6.53298e-07	0.000166467
chr6:2891725-2892226	-0.48414	0.097407	-4.97028	6.68551e-07	0.000169023
chr12:71694421-71694922	0.210158	0.0423547	4.96185	6.98245e-07	0.000175162
chr14:66507760-66508261	-0.696387	0.140426	-4.95912	7.08127e-07	0.000176275
chr8:144685665-144686166	0.237527	0.0479157	4.95719	7.15187e-07	0.000176673
chr14:105817875-105818376	0.64732	0.13074	4.95121	7.37542e-07	0.000180815
chr1:236156511-236157012	-0.622612	0.125894	-4.94553	7.59389e-07	0.000184771
chrX:106611626-106612127	0.406959	0.0824786	4.93411	8.05168e-07	0.000194448
chr4:11428820-11429321	0.394574	0.0800648	4.92818	8.29973e-07	0.000197491
chr1:116504349-116504850	-0.562168	0.114049	-4.92919	8.25723e-07	0.000197491
chr10:1938946-1939447	0.306773	0.0622763	4.926	8.39305e-07	0.000198254
chr10:86971018-86971519	-0.605329	0.123027	-4.92028	8.64197e-07	0.000202654
chr7:55534205-55534706	-0.657147	0.133721	-4.91433	8.90854e-07	0.000205921
chr3:18425136-18425637	0.217255	0.0442042	4.91481	8.88692e-07	0.000205921
chr1:87057472-87057973	0.188727	0.0384235	4.91176	9.02648e-07	0.000207167
chr5:59790345-59790846	0.223818	0.0455934	4.90901	9.15388e-07	0.000208612
chr7:74100909-74101410	-0.650175	0.13255	-4.90513	9.33636e-07	0.000211283
chr13:52921131-52921632	-0.57558	0.117592	-4.89473	9.84386e-07	0.00022059
chr14:53613497-53613998	-0.512767	0.104776	-4.89393	9.88398e-07	0.00022059
chr1:167090535-167091036	0.183247	0.0375029	4.88622	1.0279e-06	0.000227836
chr22:19144534-19145035	0.475281	0.0973879	4.88029	1.05931e-06	0.000233199
chr10:103471260-103471761	-0.471389	0.0966953	-4.87499	1.08813e-06	0.000237926
chr12:25253618-25254119	-0.418604	0.0859329	-4.87129	1.10873e-06	0.000240803
chr16:1342943-1343444	-0.817098	0.168112	-4.86045	1.1712e-06	0.000252674
chr5:21058233-21058734	-0.365669	0.0753071	-4.8557	1.19963e-06	0.000257094
chr6:111575420-111575921	0.226403	0.0466417	4.85408	1.20945e-06	0.000257494
chrX:39144329-39144830	0.227793	0.0469561	4.8512	1.22717e-06	0.000259558
chr11:75508163-75508664	-0.640106	0.132154	-4.84365	1.27476e-06	0.000267874
chr14:102916860-102917361	-0.468031	0.0966928	-4.84039	1.29582e-06	0.00026916
chr4:81421367-81421868	-0.537928	0.111139	-4.84013	1.29752e-06	0.00026916
chr14:71358160-71358661	0.254623	0.0526615	4.83509	1.33088e-06	0.000272586
chr18:35410491-35410992	-0.465741	0.0963002	-4.83634	1.32251e-06	0.000272586
chr8:102824201-102824702	-0.406992	0.0843064	-4.82754	1.38232e-06	0.00028134
chr4:2497867-2498368	-0.414587	0.0859103	-4.82581	1.39433e-06	0.000282012
chr1:162530253-162530754	-0.422296	0.0875649	-4.82266	1.41659e-06	0.000284734
chr3:72310493-72310994	0.475926	0.0987531	4.81935	1.44025e-06	0.000287704

[truncated: 3 more sheets: SD10, SD11, SD12]
